# Supplementary material for: Optimizing the robustness of higher-low order coupled networks
Source: PLoS One. 2024 Mar 14;19(3):e0298439. doi: 10.1371/journal.pone.0298439 (PMC10939264; doi:10.1371/journal.pone.0298439)
Supplement: S1 Data — (ZIP) [file pone.0298439.s001.zip]

Archive with 16 entries (15 files):
- Data/
- Data/BCG.txt
- Data/Celgans.txt
- Data/G51.txt
- Data/Usair.txt
- Data/abb.txt
- Data/arenas_email.txt
- Data/ia-infect-dublin.txt
- Data/illc.txt
- Data/lp_agg.txt
- Data/lp_etamacro.txt
- Data/model.txt
- Data/moreno-names.txt
- Data/rel.txt
- Data/soc-pages-food.txt
- Data/soc-wiki-vote.txt
