# Supplementary material for: Optimizing the robustness of higher-low order coupled networks
Source: PLoS One. 2024 Mar 14;19(3):e0298439. doi: 10.1371/journal.pone.0298439 (PMC10939264; doi:10.1371/journal.pone.0298439)
Supplement: S1 Data — (ZIP) [file pone.0298439.s001.zip › Data/BCG.txt]

0	1
0	2
0	3
0	4
1	2
1	652
1	653
1	654
1	655
2	3
2	4
2	342
2	832
3	106
5	6
5	7
5	8
5	9
5	10
5	11
5	12
5	13
5	14
5	15
6	7
6	10
6	12
6	14
6	15
6	118
6	206
6	212
6	267
6	274
6	543
6	645
6	673
7	8
7	9
7	10
7	12
7	14
7	15
7	26
7	30
7	87
7	96
7	100
7	117
7	118
7	136
7	142
7	187
7	210
7	212
7	213
7	225
7	247
7	256
7	257
7	259
7	296
7	297
7	298
7	299
7	301
7	302
7	303
7	304
7	307
7	308
7	309
7	310
7	311
7	312
7	313
7	315
7	316
7	318
7	319
7	320
7	321
7	322
7	325
7	326
7	329
7	330
7	331
7	332
7	333
7	334
7	335
7	338
7	339
7	340
7	341
7	342
7	343
7	344
7	345
7	346
7	381
7	382
7	385
7	386
7	387
7	388
7	389
7	390
7	392
7	393
7	394
7	395
7	396
7	399
7	400
7	406
7	408
7	411
7	412
7	413
7	430
7	471
7	475
7	488
7	489
7	492
7	497
7	518
7	547
7	570
7	634
7	706
7	707
7	708
7	709
7	710
7	711
7	712
7	713
7	714
7	715
7	716
8	10
8	13
8	15
8	214
8	259
8	634
8	645
9	10
9	12
9	15
9	114
9	118
9	217
9	642
9	645
9	798
10	11
10	12
10	14
10	15
10	176
10	216
10	217
10	269
10	274
10	414
10	831
11	12
11	96
11	99
11	109
11	116
11	118
11	217
11	493
12	15
12	30
12	87
12	109
12	117
12	118
12	136
12	247
12	259
12	312
12	315
12	316
12	317
12	318
12	319
12	320
12	321
12	322
12	323
12	325
12	326
12	327
12	328
12	329
12	330
12	332
12	333
12	334
12	335
12	336
12	339
12	340
12	342
12	344
12	345
12	346
12	392
12	393
12	397
12	398
12	471
12	492
12	493
12	708
12	710
12	711
12	712
12	867
12	868
12	869
12	870
13	15
14	15
14	340
14	471
14	634
14	636
14	645
14	673
14	903
15	571
16	17
16	18
16	19
16	20
16	21
16	22
16	23
17	20
17	23
17	40
17	41
17	56
17	59
17	62
17	65
17	68
17	70
17	72
17	73
17	74
17	75
17	76
17	78
17	79
17	87
17	95
17	121
17	136
17	148
17	149
17	150
17	151
17	152
17	153
17	154
17	155
18	20
18	21
18	65
18	66
18	72
18	76
18	150
18	153
19	20
19	22
19	65
19	66
19	68
19	70
19	72
19	76
19	87
19	136
19	153
20	21
20	22
20	65
20	70
20	75
20	76
20	78
20	79
20	87
20	95
20	153
20	364
20	478
20	776
21	66
21	70
21	72
21	74
21	76
21	87
21	154
22	70
22	72
22	75
22	76
22	132
22	153
23	59
23	79
24	12
24	25
24	26
24	27
24	28
24	29
24	30
24	31
25	7
25	9
25	10
25	15
25	26
25	27
25	30
25	39
25	46
25	100
25	117
25	142
25	159
25	210
25	212
25	213
25	225
25	247
25	256
25	259
25	262
25	285
25	289
25	290
25	293
25	295
25	296
25	297
25	298
25	299
25	301
25	302
25	303
25	304
25	307
25	316
25	317
25	319
25	331
25	332
25	335
25	338
25	340
25	341
25	342
25	343
25	344
25	345
25	346
25	382
25	387
25	392
25	411
25	428
25	492
25	547
25	569
25	570
25	571
26	12
26	30
26	172
26	457
26	497
26	550
27	28
27	30
27	335
27	459
27	497
27	855
27	856
27	857
28	30
28	497
29	15
29	30
29	31
29	497
29	598
29	645
30	15
30	31
30	217
31	44
31	598
31	599
31	920
32	33
32	34
32	35
32	36
32	37
33	34
33	35
33	105
33	140
33	240
33	241
33	242
33	243
33	244
33	245
33	246
33	247
34	35
34	36
34	37
34	99
34	105
34	126
34	140
34	206
34	213
34	238
34	240
34	242
34	243
34	244
34	246
34	247
34	369
34	370
34	426
34	436
34	450
34	451
34	452
34	453
34	454
34	455
35	37
36	140
36	246
37	140
37	246
38	25
38	39
38	40
38	41
39	40
39	41
39	152
39	158
39	159
39	569
40	196
41	196
42	43
42	44
43	31
43	44
43	48
43	170
43	173
43	174
43	177
43	748
43	835
43	836
43	837
43	838
43	839
43	840
43	841
43	842
44	15
44	177
44	842
45	46
45	47
45	48
46	7
46	10
46	15
46	31
46	44
46	47
46	48
46	154
46	166
46	168
46	169
46	170
46	172
46	206
46	210
46	212
46	217
46	254
46	256
46	289
46	304
46	389
46	413
46	418
46	457
46	572
46	573
46	574
46	575
46	576
46	577
46	578
46	579
46	580
46	581
46	582
46	583
46	584
46	585
46	586
46	587
46	588
46	589
46	590
46	591
46	592
46	593
46	594
46	595
46	596
46	597
46	598
46	599
46	600
46	601
46	602
46	603
46	604
46	605
46	606
46	607
46	608
47	44
47	48
47	170
47	175
47	253
47	254
47	584
47	585
47	587
47	590
47	591
47	592
47	593
47	595
47	596
47	597
47	600
47	601
47	602
47	603
47	604
47	606
47	607
47	880
47	881
47	882
47	883
47	884
47	885
47	886
48	44
48	593
49	50
49	51
50	6
50	7
50	9
50	11
50	12
50	15
50	30
50	51
50	96
50	100
50	106
50	117
50	118
50	120
50	142
50	149
50	210
50	212
50	213
50	215
50	225
50	234
50	238
50	247
50	256
50	259
50	262
50	275
50	276
50	277
50	278
50	279
50	280
50	281
50	282
50	283
50	284
50	285
50	286
50	287
50	288
50	289
50	290
50	291
50	292
50	293
50	294
50	295
50	296
50	297
50	298
50	299
50	300
50	301
50	302
50	303
50	304
50	305
50	306
50	307
50	308
50	309
50	310
50	311
50	312
50	313
50	314
50	315
50	316
50	317
50	318
50	319
50	320
50	321
50	322
50	323
50	324
50	325
50	326
50	327
50	328
50	329
50	330
50	331
50	332
50	333
50	334
50	335
50	336
50	337
50	338
50	339
50	340
50	341
50	342
50	343
50	344
50	345
50	346
51	6
51	7
51	9
51	11
51	12
51	14
51	15
51	25
51	26
51	29
51	30
51	31
51	53
51	67
51	87
51	100
51	113
51	114
51	117
51	118
51	142
51	192
51	207
51	209
51	213
51	215
51	216
51	217
51	238
51	247
51	256
51	259
51	262
51	283
51	289
51	290
51	293
51	295
51	297
51	298
51	299
51	300
51	301
51	302
51	303
51	304
51	305
51	306
51	307
51	309
51	311
51	316
51	317
51	318
51	319
51	321
51	324
51	331
51	332
51	335
51	337
51	338
51	339
51	340
51	342
51	344
51	345
51	346
51	381
51	382
51	387
51	392
51	430
51	481
51	482
51	483
51	484
51	485
51	486
51	487
51	488
51	489
51	490
51	491
51	492
51	493
51	494
51	495
51	496
51	497
51	498
52	53
52	54
53	15
53	25
53	54
53	220
53	221
53	222
53	224
53	225
53	226
53	228
53	229
53	501
53	502
53	503
53	504
53	505
53	506
53	507
53	508
54	227
54	228
54	229
54	521
54	669
54	685
55	56
55	57
55	58
55	59
56	58
56	59
56	66
56	76
56	90
56	92
56	539
56	540
57	58
58	59
59	79
60	17
60	18
60	19
60	20
60	61
60	62
60	63
60	64
60	65
60	66
60	67
60	68
60	69
60	70
60	71
60	72
60	73
60	74
60	75
60	76
61	62
62	20
62	23
62	65
62	66
62	76
62	153
62	448
62	613
62	695
62	696
63	70
64	74
65	21
65	22
65	23
65	59
65	68
65	70
65	74
65	75
65	87
65	95
65	448
66	22
66	76
66	819
67	68
67	118
67	217
68	22
68	23
68	40
68	59
68	70
68	72
69	76
70	23
70	59
70	73
70	74
70	75
70	76
70	79
70	85
70	86
70	87
70	95
70	132
70	136
70	137
70	138
70	153
70	154
70	403
70	477
70	478
70	804
70	905
70	906
71	72
72	23
72	76
73	87
75	87
76	59
77	78
77	79
78	23
78	59
78	70
78	79
78	144
78	448
78	804
78	863
78	864
80	70
80	81
80	82
80	83
80	84
80	85
80	86
80	87
81	70
81	87
82	70
82	84
82	85
82	86
82	87
82	403
83	70
84	70
84	85
84	86
84	804
85	86
85	87
85	403
86	87
86	136
86	923
87	15
87	198
87	344
87	345
87	346
87	403
87	406
87	498
88	11
88	89
88	90
88	91
88	92
88	93
88	94
88	95
88	96
88	97
88	98
88	99
88	100
89	91
89	92
89	96
89	98
89	99
90	91
90	92
90	96
90	109
90	539
90	540
91	100
91	428
91	431
91	705
92	93
92	94
92	96
92	97
92	98
92	100
92	109
92	144
94	96
95	75
95	87
95	478
96	15
96	97
96	98
96	99
96	100
96	109
98	99
99	109
99	455
100	15
100	617
101	7
101	87
101	102
102	7
102	9
102	87
102	118
102	142
102	259
102	277
102	280
102	281
102	283
102	286
102	304
102	310
102	312
102	322
102	341
102	342
102	375
102	376
102	377
102	378
102	379
102	380
102	381
102	382
102	383
102	384
102	385
102	386
102	387
102	388
102	389
102	390
102	391
102	392
102	393
102	394
102	395
102	396
102	397
102	398
102	399
102	400
102	401
102	402
102	403
102	404
102	405
102	406
103	7
103	12
103	50
103	102
103	104
103	105
103	106
104	8
104	15
104	44
104	51
104	144
104	205
104	206
104	207
104	208
104	209
104	210
104	211
104	212
104	213
104	214
104	215
104	216
104	217
105	15
105	36
105	37
105	99
105	213
105	243
105	246
105	247
105	369
105	370
105	426
105	450
105	451
105	453
105	454
105	455
105	517
105	621
106	15
106	254
106	331
106	337
106	343
106	471
106	529
106	751
106	762
106	815
106	816
107	108
107	109
108	109
108	862
110	53
110	54
111	112
111	113
111	114
111	115
111	116
111	117
111	118
112	54
112	113
112	114
112	116
112	117
112	669
113	114
113	116
113	118
114	106
114	213
114	238
114	314
114	340
114	392
114	469
114	471
114	505
114	517
114	528
114	529
114	626
114	751
114	815
114	816
115	117
115	230
116	106
116	238
116	443
116	816
117	15
117	118
117	217
118	15
118	30
118	100
118	217
118	247
118	337
118	338
118	339
118	340
118	342
118	345
118	497
118	645
118	789
119	15
119	20
119	70
119	73
119	87
119	120
119	121
119	122
119	123
119	124
119	125
119	126
119	127
119	128
119	129
119	130
119	131
119	132
119	133
119	134
119	135
119	136
119	137
119	138
120	7
120	12
120	15
120	25
120	51
120	70
120	87
120	102
120	105
120	224
120	243
120	277
120	354
121	70
121	87
121	403
121	418
121	419
122	12
122	51
122	70
122	87
123	20
123	70
123	75
123	87
123	128
123	130
123	132
123	473
123	474
123	475
123	476
123	477
123	478
124	70
124	87
124	403
126	92
126	99
126	774
127	22
127	70
127	87
128	130
128	132
128	475
129	70
129	87
130	70
130	73
130	87
130	476
130	477
130	878
131	70
131	87
132	74
136	15
136	87
137	87
137	403
138	87
138	403
139	33
139	36
139	37
139	140
141	92
141	142
141	143
141	144
142	12
142	15
142	118
142	143
142	144
142	210
142	217
142	247
142	403
142	439
142	812
142	813
143	144
143	448
143	683
144	15
144	59
144	79
144	217
144	804
145	7
145	12
145	87
145	102
146	7
146	12
147	7
148	65
148	136
148	160
148	230
148	231
149	15
149	51
149	87
150	19
150	65
150	72
150	136
151	65
151	70
151	87
152	40
152	59
152	70
152	72
153	59
153	697
153	910
154	87
154	364
154	598
156	25
156	39
156	41
156	157
156	158
156	159
156	160
157	160
157	210
157	217
157	230
157	256
157	724
157	725
157	726
157	727
157	728
158	40
158	159
158	196
158	569
159	569
160	217
161	15
161	46
161	162
161	163
161	164
161	165
161	166
161	167
161	168
161	169
161	170
161	171
161	172
161	173
161	174
161	175
161	176
161	177
162	43
162	44
162	176
162	359
163	43
163	44
163	176
164	43
164	44
164	176
165	43
165	44
165	176
166	44
166	48
166	176
166	721
167	43
167	44
167	176
168	15
168	44
168	176
168	359
169	15
169	44
169	176
169	316
169	359
169	547
170	44
170	176
171	44
171	176
172	44
172	176
173	44
173	176
174	44
174	176
175	15
175	44
176	15
176	44
176	177
178	155
178	179
178	180
178	181
178	182
179	155
179	181
180	155
180	182
183	40
183	184
183	185
183	186
183	187
183	188
183	189
183	190
183	191
183	192
183	193
183	194
183	195
183	196
184	186
184	188
184	191
185	188
185	189
185	191
185	192
185	194
185	462
185	463
186	187
186	188
186	195
186	487
186	497
187	10
187	26
187	100
187	106
187	114
187	116
187	193
187	210
187	213
187	225
187	254
187	256
187	306
187	314
187	317
187	331
187	339
187	340
187	343
187	392
187	413
187	471
187	487
187	488
187	489
187	497
187	505
187	529
187	550
187	743
187	744
187	745
187	746
187	747
187	748
187	749
187	750
187	751
187	752
187	753
187	754
187	755
187	756
187	757
188	189
188	190
188	191
188	192
188	193
188	194
188	195
189	190
189	191
189	192
189	463
190	191
190	193
190	194
190	463
191	192
191	193
191	194
191	196
191	463
192	15
192	194
192	463
193	15
193	463
193	497
194	463
197	198
199	143
199	144
199	200
200	143
200	144
200	683
201	47
202	203
202	204
203	204
205	15
206	7
206	14
206	15
206	29
206	31
206	43
206	44
206	47
206	106
206	118
206	215
206	216
206	217
206	274
206	543
206	682
207	14
207	15
207	20
207	95
207	106
207	114
207	118
209	169
209	172
209	210
209	256
209	304
209	547
210	10
210	12
210	15
210	144
210	160
210	176
210	212
210	215
210	216
210	217
210	254
210	321
210	343
210	439
210	645
210	646
210	753
210	789
210	820
210	821
210	822
210	823
210	824
211	11
211	15
211	99
211	109
211	217
211	471
211	493
211	645
211	762
212	14
212	15
212	31
212	44
212	106
212	118
212	217
212	412
212	430
212	638
212	725
213	12
213	14
213	15
213	106
213	116
213	118
213	217
213	274
215	15
215	44
215	216
215	217
215	343
216	15
216	44
216	217
217	15
217	175
217	176
218	53
218	54
218	219
218	220
218	221
218	222
218	223
218	224
218	225
218	226
218	227
218	228
218	229
219	54
219	220
219	224
219	259
219	260
220	54
220	222
220	225
220	229
220	505
221	227
222	54
222	224
222	225
222	228
222	229
222	508
222	685
223	226
224	54
224	87
225	15
225	54
225	226
225	227
225	754
225	756
226	619
229	177
230	160
231	160
232	43
232	44
233	14
233	234
234	6
234	7
234	14
234	217
234	231
234	238
234	257
234	290
234	327
234	339
234	429
234	432
234	619
234	634
234	635
234	636
235	51
235	236
235	237
235	238
236	15
236	31
236	106
236	114
236	116
236	187
236	237
236	238
236	252
236	261
236	262
236	263
237	7
237	117
237	160
237	230
237	231
237	234
237	267
237	290
237	339
237	350
237	410
237	415
237	416
237	424
237	427
237	428
237	429
237	430
237	431
237	432
237	433
238	15
238	31
238	44
238	118
238	176
238	217
239	33
239	34
239	36
239	37
239	140
240	36
240	37
240	241
240	244
240	684
241	37
241	54
241	140
241	225
241	242
241	245
241	267
241	269
241	349
241	624
241	625
241	626
241	627
241	628
241	629
241	630
241	661
241	686
241	687
241	688
241	689
241	690
241	691
241	692
242	37
242	627
242	628
242	629
243	36
243	37
243	79
243	99
243	144
243	247
243	451
243	454
243	621
243	860
244	36
244	37
244	140
245	140
245	627
247	15
248	144
248	249
249	144
249	448
250	78
250	79
251	47
251	252
251	253
251	254
252	6
252	7
252	14
252	15
252	31
252	46
252	47
252	48
252	106
252	117
252	176
252	210
252	211
252	217
252	234
252	237
252	238
252	257
252	262
252	267
252	272
252	274
252	343
252	407
252	408
252	409
252	410
252	411
252	412
252	413
252	414
252	415
252	416
254	175
255	256
255	257
256	12
256	15
256	118
256	160
256	169
256	172
256	217
256	230
256	246
256	257
256	339
256	428
256	443
256	457
256	488
256	498
256	547
256	586
256	704
256	726
256	727
256	748
256	826
256	827
256	828
257	217
257	246
257	547
257	727
258	7
258	29
258	31
258	102
259	15
259	70
259	87
259	118
259	217
259	224
260	87
261	6
261	14
261	234
261	237
261	263
261	267
261	353
261	408
261	424
261	425
261	426
261	427
261	428
261	429
261	430
261	431
262	7
262	15
262	187
262	217
262	254
262	593
262	642
262	704
263	895
263	896
264	70
265	10
265	210
265	211
265	217
265	241
265	266
265	267
265	268
265	269
266	37
266	140
266	225
266	240
266	241
266	242
266	245
266	267
266	269
266	349
266	382
266	623
266	624
266	625
266	626
266	627
266	628
266	629
266	630
267	14
267	54
267	117
267	140
267	225
267	268
267	269
267	410
267	624
267	625
267	627
267	692
267	794
267	795
268	269
270	7
270	12
270	15
270	50
270	51
270	87
270	118
270	217
271	10
271	211
271	217
271	272
271	273
271	274
272	6
272	7
272	8
272	10
272	14
272	15
272	118
272	157
272	210
272	211
272	217
272	274
272	321
272	414
272	543
272	640
272	641
272	642
272	643
272	644
272	645
273	217
273	343
274	14
274	15
274	217
274	634
274	645
275	7
275	15
275	25
275	118
276	7
276	12
276	15
276	87
276	118
276	217
277	7
277	12
277	15
277	25
[truncated: 1,239 more rows]
