# Supplementary material for: Optimizing the robustness of higher-low order coupled networks
Source: PLoS One. 2024 Mar 14;19(3):e0298439. doi: 10.1371/journal.pone.0298439 (PMC10939264; doi:10.1371/journal.pone.0298439)
Supplement: S1 Data — (ZIP) [file pone.0298439.s001.zip › Data/Celgans.txt]

2	1
5	3
6	2
6	5
11	8
14	7
15	8
16	15
17	16
18	17
19	18
20	19
21	20
22	7
22	21
29	28
30	27
36	32
36	35
38	26
42	41
43	27
43	37
44	35
48	41
53	52
58	57
59	57
60	5
60	56
62	61
64	63
66	65
67	6
68	51
69	58
70	51
70	68
71	50
75	28
75	31
76	40
78	40
78	77
80	79
82	80
83	81
83	82
84	81
87	37
88	12
88	30
88	85
89	29
89	86
89	88
90	67
94	93
97	96
98	6
99	74
99	86
100	84
101	23
102	24
103	45
104	25
105	47
106	46
107	5
107	67
108	67
108	88
111	12
113	88
115	88
116	39
116	115
117	39
118	100
119	114
120	85
122	55
123	59
123	61
124	61
124	69
127	61
127	123
127	124
127	126
128	110
129	111
130	123
131	61
131	123
131	127
132	125
133	127
134	123
134	130
135	134
140	136
140	138
141	138
142	126
142	127
143	96
144	3
144	6
144	13
144	32
144	35
144	36
144	52
144	53
144	57
144	58
144	59
144	61
144	62
144	67
144	69
144	92
144	107
144	109
144	121
144	124
144	127
144	135
144	142
145	72
145	91
145	125
145	132
145	134
145	144
146	3
146	6
146	13
146	32
146	35
146	36
146	52
146	53
146	57
146	58
146	59
146	61
146	62
146	67
146	69
146	72
146	91
146	92
146	107
146	109
146	121
146	124
146	125
146	127
146	132
146	134
146	135
146	142
146	144
146	145
147	4
148	144
148	146
149	52
149	54
149	93
151	93
151	144
151	146
151	148
151	149
152	12
152	29
152	32
152	37
152	38
152	48
152	55
152	56
152	57
152	58
152	60
152	84
152	86
152	87
152	88
152	89
152	95
152	100
152	110
152	111
152	113
152	139
152	144
152	146
153	52
153	54
153	144
153	146
153	148
153	149
153	150
154	31
154	41
154	42
154	44
154	48
154	74
154	76
154	77
154	95
154	101
154	102
154	103
154	104
154	105
154	106
154	144
154	145
154	146
154	152
155	79
156	5
156	120
156	143
157	5
157	144
157	145
157	146
158	5
158	144
158	145
158	146
158	156
158	157
159	139
160	158
161	144
161	146
163	65
163	144
163	145
163	146
163	158
163	159
163	161
164	85
164	88
165	33
166	5
166	134
166	144
166	145
166	146
167	139
167	152
167	166
168	5
168	156
168	158
168	166
169	5
169	156
169	158
169	166
169	167
169	168
170	88
170	115
171	95
172	39
172	77
172	78
172	117
172	146
172	152
172	171
173	39
173	77
173	78
173	117
173	152
173	171
173	172
174	144
174	146
174	172
175	8
175	11
175	15
175	16
175	17
175	144
175	145
175	146
175	154
178	177
179	176
180	177
181	8
181	11
181	15
181	16
181	17
181	175
181	178
182	134
182	144
182	145
182	146
182	175
183	136
183	144
183	145
183	146
183	154
183	175
184	144
184	146
185	0
185	1
185	2
185	4
185	12
185	23
185	24
185	25
185	26
185	27
185	28
185	30
185	31
185	33
185	39
185	40
185	41
185	42
185	44
185	45
185	46
185	47
185	49
185	50
185	51
185	56
185	60
185	63
185	65
185	66
185	68
185	69
185	70
185	71
185	74
185	75
185	78
185	79
185	80
185	81
185	82
185	83
185	84
185	87
185	88
185	90
185	91
185	93
185	94
185	96
185	97
185	99
185	110
185	111
185	112
185	114
185	115
185	116
185	117
185	124
185	126
185	127
185	128
185	129
185	131
185	134
185	135
185	136
185	139
185	140
185	143
185	144
185	145
185	146
185	147
185	148
185	152
185	154
185	156
185	158
185	159
185	160
185	161
185	165
185	172
185	173
185	175
185	178
185	181
185	182
185	183
185	184
186	184
186	185
187	131
187	145
187	175
187	182
187	183
187	185
189	110
189	152
189	185
190	185
192	12
192	88
192	98
193	185
194	185
195	145
195	146
195	194
196	145
196	146
196	185
197	57
197	59
197	88
197	121
197	144
197	145
197	146
197	175
197	183
197	185
197	187
197	195
197	196
198	121
199	145
199	146
199	195
199	197
200	87
200	185
201	13
201	87
201	144
201	146
201	185
201	200
202	185
203	185
204	12
204	13
204	30
204	61
204	62
204	69
204	88
204	89
204	108
204	113
204	115
204	124
204	127
204	134
204	135
204	136
204	142
204	144
204	145
204	146
204	152
204	153
204	170
204	182
204	183
204	185
204	192
204	196
204	197
204	201
204	203
205	144
205	146
205	204
206	0
206	88
206	185
206	204
206	205
207	69
207	88
207	124
207	134
207	135
207	144
207	145
207	146
207	152
207	153
207	182
207	185
207	196
207	197
207	204
209	127
209	133
209	185
209	200
210	87
210	144
210	146
210	185
210	198
211	30
211	88
211	192
211	204
212	185
212	203
212	204
213	88
213	89
213	204
214	154
214	185
215	127
215	133
215	146
215	185
215	209
216	55
216	88
216	152
216	185
216	194
216	199
216	204
216	206
217	0
218	185
218	193
219	5
219	60
219	95
219	98
219	126
219	127
219	152
219	154
219	185
219	192
219	200
219	201
219	209
220	87
220	185
221	5
221	60
221	203
221	219
222	88
222	204
223	88
223	192
223	204
224	122
225	185
225	186
226	0
226	5
226	6
226	23
226	24
226	25
226	26
226	27
226	28
226	29
226	38
226	40
226	41
226	43
226	45
226	46
226	47
226	48
226	49
226	63
226	64
226	67
226	76
226	85
226	86
226	88
226	98
226	99
226	101
226	102
226	103
226	104
226	105
226	106
226	107
226	108
226	115
226	116
226	120
226	152
226	154
226	156
226	185
226	187
226	190
226	198
226	204
226	206
226	207
226	210
226	214
226	217
227	0
227	5
227	6
227	23
227	24
227	25
227	26
227	27
227	28
227	29
227	38
227	40
227	41
227	43
227	45
227	46
227	47
227	48
227	49
227	63
227	64
227	67
227	76
227	85
227	86
227	88
227	98
227	99
227	101
227	102
227	103
227	104
227	105
227	106
227	107
227	108
227	115
227	116
227	120
227	152
227	154
227	156
227	185
227	187
227	190
227	198
227	204
227	206
227	207
227	210
227	214
227	217
227	226
228	0
228	26
228	27
228	35
228	38
228	43
228	44
228	67
228	79
228	80
228	81
228	82
228	83
228	84
228	88
228	95
228	97
228	108
228	121
228	127
228	128
228	129
228	138
228	139
228	140
228	141
228	142
228	152
228	159
228	163
228	167
228	171
228	176
228	177
228	179
228	180
228	182
228	185
228	187
228	198
228	204
228	205
228	206
228	210
228	217
229	0
229	26
229	27
229	35
229	38
229	43
229	44
229	67
229	79
229	80
229	81
229	82
229	83
229	84
229	88
229	95
229	97
229	108
229	121
229	127
229	128
229	129
229	138
229	139
229	140
229	141
229	142
229	152
229	159
229	163
229	167
229	171
229	176
229	177
229	179
229	180
229	182
229	185
229	187
229	198
229	204
229	205
229	206
229	210
229	217
229	228
230	12
230	87
230	88
230	110
230	111
230	126
230	127
230	144
230	145
230	146
230	152
230	153
230	158
230	160
230	182
230	185
230	187
230	189
230	196
230	197
230	200
230	201
230	202
230	204
230	207
230	208
230	210
230	219
230	220
230	226
230	227
230	228
230	229
231	137
231	217
232	79
232	80
232	81
232	82
232	83
232	84
232	119
232	152
232	184
232	185
232	186
232	203
232	221
232	225
232	228
232	229
233	184
233	186
233	232
234	144
234	146
235	144
235	146
235	234
236	144
236	146
236	234
237	2
237	6
237	144
237	146
237	162
237	185
238	185
238	226
238	227
239	237
240	3
240	5
241	238
242	2
242	3
242	5
242	6
242	162
242	185
242	226
242	227
242	237
242	238
242	240
243	144
243	146
243	152
243	237
243	239
244	5
244	144
244	146
244	153
244	162
244	204
244	207
244	230
244	237
244	242
245	145
245	146
245	182
245	185
245	187
245	204
245	207
245	226
245	227
246	185
246	245
247	61
247	124
247	127
247	135
247	144
247	146
248	11
248	175
248	181
248	237
248	239
249	56
249	134
250	185
251	185
252	185
252	251
253	185
253	250
254	185
254	250
254	251
254	252
254	253
255	185
256	237
256	239
256	243
256	248
257	144
257	146
258	144
258	146
258	160
258	185
258	257
259	185
259	193
259	218
260	49
260	185
260	197
261	112
261	185
262	204
262	230
263	154
264	152
265	109
266	154
266	201
266	219
267	85
267	88
267	164
268	88
268	108
268	185
268	204
268	219
269	77
269	152
269	154
270	152
270	154
271	79
271	80
271	81
271	82
271	83
271	155
271	185
271	209
272	79
272	80
272	81
272	82
272	83
272	146
272	155
272	185
272	215
272	271
273	55
273	122
273	224
274	126
274	127
274	230
275	152
275	154
276	88
276	152
276	154
277	100
277	118
278	185
279	104
279	154
279	172
279	173
280	72
281	88
281	152
281	204
281	222
281	226
281	227
281	232
282	185
283	185
283	282
284	93
284	144
284	146
284	149
284	150
284	151
284	153
284	172
284	173
284	185
284	226
284	227
284	228
284	229
285	152
285	172
285	173
285	185
285	190
286	23
286	172
286	173
286	185
287	45
287	172
287	173
287	185
288	24
288	172
288	173
288	185
288	279
289	47
289	172
289	173
289	185
290	46
290	172
290	173
290	185
291	25
291	172
291	173
291	185
292	185
292	191
292	220
292	226
292	227
292	228
292	229
293	185
293	230
294	145
294	146
294	154
294	160
294	175
294	183
294	185
294	201
294	226
294	227
294	228
294	229
294	230
294	258
294	266
294	292
294	293
295	114
295	185
296	44
296	154
296	185
296	190
296	226
296	227
297	31
297	44
297	74
297	76
297	101
297	102
297	103
297	104
297	105
297	106
297	145
297	146
297	154
297	175
297	183
297	185
297	214
297	219
297	266
297	270
297	279
297	294
297	296
298	9
298	10
298	134
298	145
298	185
299	9
299	10
299	144
299	145
299	146
299	185
299	209
299	230
299	271
299	298
300	92
301	145
301	175
301	183
301	185
301	187
301	197
302	92
302	144
302	146
303	134
303	204
303	207
303	230
303	249
304	185
304	232
305	144
305	146
305	152
305	184
305	185
306	185
306	245
306	246
307	185
307	284
308	102
308	154
308	172
308	173
308	285
308	297
309	182
309	183
309	185
310	144
310	146
310	152
310	185
310	197
310	199
310	204
310	207
310	216
310	230
310	260
311	51
311	68
311	70
311	185
312	185
312	255
313	185
313	255
313	312
314	185
314	313
315	118
315	204
315	207
315	230
315	265
315	303
316	154
316	185
316	278
316	297
317	144
317	146
317	151
317	185
317	230
318	185
318	230
319	144
319	146
320	144
320	146
320	319
321	144
321	146
321	319
322	144
322	146
322	148
322	185
323	144
323	146
323	185
323	230
323	322
324	144
324	146
324	322
325	144
325	146
326	144
326	146
326	325
327	144
327	146
327	325
328	144
328	146
329	176
329	185
330	185
330	329
331	126
331	142
331	144
331	146
331	328
332	144
332	146
332	328
333	144
333	146
333	185
333	237
334	126
334	142
334	144
334	146
334	185
334	230
334	323
334	331
334	333
335	144
335	146
335	185
335	333
335	334
336	103
336	154
336	172
336	173
336	286
336	297
337	185
337	230
338	185
338	230
339	73
340	185
340	230
340	337
341	73
341	144
341	146
341	185
341	230
341	334
341	338
342	77
342	154
342	269
342	270
342	275
342	276
342	297
343	126
343	127
343	230
343	274
344	185
345	185
345	344
346	183
346	185
346	204
346	345
347	72
347	145
347	146
347	344
348	72
348	142
348	144
348	146
348	204
348	280
349	5
349	157
351	7
351	14
351	17
351	18
351	19
351	20
351	21
351	22
351	148
351	153
352	7
352	14
352	22
352	351
353	17
353	18
353	19
353	20
353	21
353	22
353	351
354	148
354	153
354	239
354	243
354	256
354	351
355	14
355	351
355	352
356	226
356	227
356	292
358	50
358	71
358	185
359	5
359	107
360	165
360	188
361	165
361	188
361	360
362	185
362	186
362	225
362	232
363	62
363	144
363	146
363	204
364	59
364	114
364	123
364	145
364	172
364	173
364	185
364	194
364	195
364	197
364	214
364	230
364	295
364	301
365	350
367	144
367	146
367	154
368	185
368	237
368	333
369	144
369	146
369	152
369	154
369	172
369	173
369	285
369	367
370	13
370	33
370	144
370	146
370	165
370	185
370	186
371	33
372	70
372	144
372	146
372	185
372	284
372	311
373	5
373	157
373	172
373	173
373	226
373	227
373	228
373	229
373	284
374	185
374	284
374	307
374	372
375	13
375	126
375	127
375	135
375	144
375	146
375	185
375	186
375	191
375	192
375	219
375	220
375	225
375	232
375	247
375	292
375	362
375	370
377	237
377	242
378	237
378	242
378	376
378	377
379	344
379	347
380	185
380	186
380	226
380	227
380	232
381	154
381	170
381	185
381	186
381	192
381	214
381	226
381	227
381	232
381	297
381	375
381	380
382	10
382	73
382	134
382	182
382	185
382	339
383	10
383	185
383	382
384	119
384	152
384	232
384	281
385	9
385	185
386	9
386	185
386	230
386	299
386	385
387	154
387	172
387	173
387	275
387	342
388	88
388	152
388	185
388	226
388	227
388	228
388	229
388	278
388	381
389	32
389	144
389	146
389	152
389	350
389	365
389	366
390	152
390	192
390	211
390	269
391	26
391	31
391	74
391	88
391	152
391	154
391	185
391	192
391	204
391	223
391	275
391	297
392	161
392	185
393	106
393	154
393	172
393	173
393	287
393	297
394	88
394	152
394	269
394	270
394	275
394	276
394	390
394	391
395	42
395	172
395	173
395	185
395	387
396	204
396	230
396	262
397	371
398	34
398	144
398	146
398	305
399	185
399	232
399	304
400	105
400	154
400	172
400	173
400	290
400	297
401	101
401	154
401	172
401	173
401	291
401	297
402	366
402	389
403	3
403	144
403	146
403	161
403	185
403	392
404	144
404	145
404	163
405	49
405	134
405	226
405	227
406	134
406	152
406	243
406	405
407	1
407	2
407	5
407	9
407	10
407	13
407	32
407	57
407	58
407	59
407	61
407	62
407	65
407	66
407	69
407	73
407	91
407	93
407	94
407	96
407	107
407	109
407	121
407	124
407	125
407	127
407	132
407	135
407	142
407	143
407	144
407	145
407	146
407	152
407	153
407	154
407	156
407	175
407	183
407	184
407	185
407	187
407	197
407	198
407	199
407	201
407	204
407	205
407	206
407	207
407	215
407	216
407	219
407	220
407	226
407	227
407	228
407	229
407	230
407	244
407	247
407	260
407	265
407	268
407	272
407	282
407	283
407	294
407	297
407	298
407	299
407	301
407	305
407	309
407	310
407	315
407	339
407	341
407	344
407	345
407	348
407	359
407	363
407	367
407	369
407	370
407	375
407	380
407	382
407	383
407	385
407	386
407	389
407	398
408	88
408	144
408	146
408	154
408	185
408	197
408	204
408	214
408	226
408	227
408	297
408	305
408	316
408	407
409	185
409	237
409	333
409	368
410	185
410	186
410	370
411	92
411	148
411	185
411	237
411	300
411	322
411	333
412	63
412	145
412	146
412	154
412	185
412	226
412	227
413	95
413	145
413	146
413	152
413	154
413	172
413	173
413	219
413	263
413	289
413	412
414	152
414	264
415	144
415	146
415	185
415	210
415	220
415	407
416	90
416	109
416	143
416	144
416	146
416	156
416	185
416	265
416	407
417	185
417	380
417	407
418	145
418	146
418	185
419	175
419	185
420	152
420	226
420	227
420	281
420	315
421	48
421	76
421	144
421	146
421	152
421	154
421	226
421	227
421	297
421	305
421	398
421	407
422	186
422	232
423	144
423	146
424	144
424	146
424	186
424	232
424	422
424	423
425	5
425	52
425	54
425	72
425	100
425	118
425	123
425	130
425	134
425	135
425	145
425	146
425	149
425	150
425	153
425	154
425	162
425	172
425	174
425	175
425	182
425	185
425	195
425	196
425	197
425	199
425	203
425	204
425	207
425	215
425	221
425	232
425	237
425	242
425	244
425	245
425	249
425	272
425	277
425	280
425	284
425	294
425	297
425	298
425	302
425	303
425	334
425	335
425	345
425	346
425	348
425	350
425	357
425	365
425	382
425	389
425	405
425	406
425	407
425	412
425	413
425	419
426	37
426	38
426	87
426	98
426	118
426	144
426	146
426	152
426	165
426	170
426	185
426	188
426	192
426	201
426	202
426	204
426	207
426	211
426	219
426	223
426	230
426	270
426	303
426	305
426	315
426	360
426	361
426	375
426	381
426	390
426	391
426	394
426	407
426	408
426	416
427	5
427	107
427	359
427	407
428	148
428	185
428	237
428	322
428	333
428	411
429	144
429	146
429	174
430	144
430	146
430	166
430	185
430	298
430	299
430	382
430	383
430	385
430	386
431	97
431	109
431	144
431	146
431	228
431	229
432	55
432	122
432	224
432	273
433	154
433	171
433	172
433	173
433	263
433	413
434	154
434	172
434	173
434	175
434	183
434	185
434	226
434	227
434	228
434	229
434	364
434	381
434	388
434	407
435	88
435	113
435	185
435	204
435	226
435	227
435	228
435	229
435	434
436	34
436	154
436	175
436	183
436	276
436	342
436	407
436	434
437	146
437	185
437	302
437	313
437	314
437	425
438	185
438	201
438	219
438	230
438	266
438	294
438	411
438	426
439	92
439	185
439	300
439	411
439	438
440	127
440	144
440	146
440	204
440	407
441	185
441	201
441	202
441	230
441	426
441	438
442	92
442	185
442	237
442	300
442	333
442	411
442	438
442	439
443	73
443	144
443	146
443	235
443	331
443	407
444	73
444	128
444	228
444	229
444	407
444	443
445	51
445	68
445	185
445	311
446	50
446	185
446	358
447	136
447	140
447	185
448	9
448	73
[truncated: 25 more rows]
