# Supplementary material for: Optimizing the robustness of higher-low order coupled networks
Source: PLoS One. 2024 Mar 14;19(3):e0298439. doi: 10.1371/journal.pone.0298439 (PMC10939264; doi:10.1371/journal.pone.0298439)
Supplement: S1 Data — (ZIP) [file pone.0298439.s001.zip › Data/G51.txt]

1	0
2	0
2	1
3	0
3	1
3	2
4	0
4	1
4	2
4	3
5	0
5	2
5	3
5	4
6	0
6	1
6	2
6	3
7	0
7	1
7	2
7	3
7	4
8	1
8	2
8	3
8	4
8	5
9	1
9	2
9	4
9	7
9	8
10	0
10	2
10	3
10	4
10	5
11	1
11	3
11	5
11	6
11	10
12	1
12	4
12	7
12	8
12	9
13	0
13	1
13	2
13	4
13	7
13	10
14	0
14	1
14	3
14	7
14	8
15	0
15	1
15	2
15	6
15	7
15	9
16	0
16	2
16	7
16	9
16	12
16	13
17	0
17	1
17	2
17	6
17	11
18	3
18	4
18	5
18	6
18	10
18	11
19	2
19	4
19	5
19	7
19	10
19	13
20	0
20	2
20	3
20	5
20	6
20	15
21	3
21	7
21	9
21	14
21	16
22	1
22	2
22	3
22	7
22	16
22	21
23	2
23	9
23	10
23	16
23	19
23	21
24	1
24	2
24	5
24	6
24	15
24	20
25	0
25	3
25	4
25	5
25	10
26	1
26	6
26	7
26	13
26	19
26	24
27	0
27	1
27	4
27	5
27	8
27	25
28	4
28	8
28	9
28	12
28	27
29	0
29	2
29	7
29	9
29	16
29	21
30	0
30	3
30	4
30	10
30	25
31	0
31	1
31	2
31	17
31	22
32	1
32	3
32	10
32	11
32	17
33	7
33	8
33	12
33	16
33	28
34	4
34	6
34	7
34	15
34	19
34	24
35	5
35	7
35	9
35	10
35	15
35	19
36	5
36	8
36	9
36	10
36	18
36	28
37	4
37	9
37	12
37	13
37	19
37	28
38	1
38	3
38	6
38	17
38	25
38	30
39	0
39	3
39	14
39	17
39	21
39	31
40	0
40	5
40	18
40	27
40	36
41	4
41	5
41	8
41	25
41	27
41	28
42	0
42	1
42	17
42	31
42	38
42	39
43	0
43	4
43	7
43	25
43	30
43	38
44	2
44	4
44	5
44	8
44	9
44	15
45	0
45	3
45	6
45	7
45	16
45	33
46	3
46	4
46	7
46	10
46	18
46	36
47	2
47	3
47	8
47	14
47	16
47	29
48	4
48	6
48	11
48	18
48	25
48	30
49	5
49	18
49	25
49	27
49	40
49	41
50	3
50	6
50	8
50	18
50	28
50	41
51	3
51	6
51	10
51	11
51	25
51	48
52	6
52	7
52	18
52	19
52	26
52	48
53	0
53	3
53	6
53	8
53	28
53	36
54	0
54	10
54	17
54	19
54	35
54	39
55	3
55	8
55	25
55	28
55	33
55	38
56	0
56	3
56	5
56	25
56	41
56	53
57	2
57	8
57	9
57	16
57	21
57	23
58	8
58	12
58	13
58	19
58	26
58	33
59	2
59	5
59	8
59	16
59	23
59	57
60	3
60	5
60	11
60	20
60	48
60	51
61	0
61	5
61	8
61	27
61	28
61	40
62	0
62	1
62	15
62	24
62	39
62	42
63	1
63	2
63	4
63	8
63	9
63	14
64	2
64	9
64	15
64	29
64	44
64	47
65	6
65	11
65	18
65	40
65	49
65	51
66	0
66	25
66	38
66	40
66	55
66	61
67	8
67	28
67	36
67	50
67	53
68	3
68	10
68	11
68	32
68	35
68	54
69	0
69	5
69	9
69	15
69	61
69	64
70	0
70	1
70	2
70	9
70	10
70	30
71	1
71	17
71	38
71	39
71	42
71	54
72	10
72	25
72	35
72	38
72	43
72	68
73	4
73	5
73	25
73	30
73	48
73	56
74	1
74	3
74	4
74	8
74	12
74	14
75	0
75	1
75	2
75	30
75	70
76	4
76	5
76	10
76	36
76	44
76	46
77	4
77	7
77	8
77	12
77	33
77	44
78	2
78	9
78	38
78	43
78	57
78	72
79	2
79	3
79	6
79	10
79	19
79	54
80	2
80	3
80	18
80	48
80	52
80	79
81	6
81	18
81	36
81	40
81	48
81	52
82	9
82	10
82	28
82	36
82	76
83	10
83	30
83	39
83	42
83	62
83	70
84	0
84	5
84	8
84	14
84	63
84	69
85	3
85	10
85	68
85	72
85	79
85	80
86	7
86	16
86	30
86	45
86	70
86	75
87	2
87	3
87	19
87	23
87	80
88	2
88	5
88	20
88	23
88	60
88	87
89	5
89	23
89	25
89	57
89	59
89	73
90	7
90	10
90	33
90	45
90	68
90	85
91	0
91	7
91	8
91	14
91	84
92	0
92	4
92	13
92	26
92	43
92	58
93	2
93	4
93	19
93	22
93	31
93	34
94	1
94	3
94	38
94	53
94	56
94	71
95	9
95	15
95	18
95	35
95	52
95	80
96	0
96	2
96	18
96	31
96	52
96	95
97	1
97	24
97	26
97	57
97	59
97	89
98	2
98	16
98	29
98	47
98	80
98	87
99	2
99	16
99	45
99	47
99	86
100	16
100	22
100	31
100	45
100	93
100	99
101	0
101	5
101	27
101	31
101	41
101	42
102	2
102	3
102	4
102	30
102	31
102	93
103	1
103	7
103	13
103	48
103	52
103	81
104	0
104	2
104	3
104	13
104	16
104	56
105	2
105	9
105	15
105	28
105	44
105	82
106	0
106	15
106	20
106	44
106	64
107	8
107	16
107	27
107	47
107	61
107	98
108	0
108	6
108	28
108	36
108	53
108	67
109	27
109	28
109	61
109	67
109	107
109	108
110	0
110	7
110	30
110	45
110	75
110	86
111	2
111	4
111	8
111	50
111	63
111	67
112	4
112	7
112	8
112	43
112	84
112	91
113	7
113	10
113	15
113	35
113	54
113	79
114	7
114	13
114	15
114	24
114	26
114	62
115	28
115	33
115	45
115	55
115	99
115	100
116	0
116	4
116	5
116	34
116	93
117	7
117	14
117	25
117	43
117	72
117	91
118	2
118	13
118	59
118	89
118	97
118	104
119	16
119	21
119	52
119	57
119	95
119	96
120	8
120	16
120	47
120	63
120	84
120	99
121	1
121	4
121	13
121	16
121	99
121	120
122	30
122	39
122	54
122	70
122	71
122	83
123	4
123	7
123	46
123	54
123	71
123	122
124	5
124	10
124	11
124	52
124	95
124	119
125	0
125	4
125	5
125	18
125	30
125	110
126	0
126	8
126	17
126	36
126	53
126	54
127	3
127	4
127	8
127	22
127	93
127	100
128	0
128	8
128	67
128	110
128	111
128	125
129	2
129	7
129	14
129	20
129	21
129	24
130	2
130	3
130	8
130	38
130	55
130	57
131	10
131	35
131	36
131	72
131	82
132	28
132	42
132	62
132	67
132	83
132	109
133	4
133	8
133	13
133	37
133	57
133	130
134	4
134	18
134	19
134	52
134	93
134	96
135	8
135	25
135	55
135	66
135	130
135	133
136	14
136	21
136	34
136	93
136	116
136	129
137	4
137	12
137	33
137	43
137	77
137	92
138	1
138	22
138	31
138	40
138	49
138	65
139	2
139	4
139	9
139	12
139	79
139	80
140	2
140	13
140	34
140	93
140	118
140	136
141	3
141	8
141	18
141	50
141	84
141	120
142	10
142	11
142	48
142	60
142	82
142	131
143	2
143	17
143	19
143	54
143	71
143	87
144	4
144	12
144	15
144	35
144	74
144	113
145	0
145	2
145	9
145	25
145	30
145	70
146	1
146	3
146	5
146	10
146	11
146	36
147	3
147	6
147	18
147	40
147	50
147	65
148	30
148	34
148	70
148	86
148	93
148	140
149	1
149	13
149	15
149	62
149	121
150	48
150	52
150	84
150	103
150	120
150	141
151	19
151	34
151	52
151	80
151	93
151	95
152	1
152	6
152	13
152	17
152	38
152	149
153	11
153	43
153	51
153	60
153	72
153	117
154	0
154	16
154	25
154	29
154	43
154	117
155	4
155	9
155	15
155	69
155	139
156	0
156	30
156	54
156	75
156	110
156	126
157	0
157	4
157	9
157	70
157	92
157	145
158	0
158	23
158	30
158	59
158	89
158	125
159	0
159	28
159	42
159	62
159	108
159	109
160	2
160	4
160	7
160	25
160	73
160	89
161	0
161	3
161	4
161	25
161	27
161	127
162	0
162	7
162	86
162	110
162	125
162	128
163	3
163	11
163	27
163	41
163	49
163	68
164	17
164	38
164	42
164	72
164	78
165	9
165	21
165	29
165	82
165	105
166	5
166	15
166	20
166	60
166	88
166	106
167	25
167	41
167	49
167	60
167	88
167	166
168	3
168	5
168	8
168	25
168	47
168	89
169	0
169	15
169	25
169	44
169	105
169	145
170	0
170	13
170	16
170	25
170	55
170	135
171	14
171	21
171	63
171	84
171	136
172	34
172	48
172	60
172	116
172	136
172	142
173	0
173	3
173	50
173	53
173	56
173	141
174	3
174	8
174	30
174	33
174	58
174	102
175	9
175	21
175	57
175	105
175	119
175	165
176	2
176	9
176	13
176	26
176	78
176	92
177	16
177	27
177	41
177	86
177	99
177	101
178	0
178	1
178	6
178	38
178	62
178	159
179	1
179	3
179	21
179	39
179	149
179	152
180	0
180	5
180	11
180	61
180	69
180	124
181	2
181	31
181	72
181	102
181	117
181	153
182	2
182	4
182	44
182	77
182	87
182	98
183	3
183	10
183	25
183	50
183	51
183	173
184	7
184	13
184	19
184	37
184	46
184	123
185	30
185	63
185	70
185	84
185	120
185	148
186	0
186	8
186	14
186	91
187	15
187	33
187	55
187	113
187	115
187	144
188	14
188	21
188	40
188	49
188	138
188	171
189	0
189	8
189	9
189	36
189	53
189	173
190	0
190	1
190	24
190	39
190	62
191	0
191	2
191	30
191	75
191	96
191	156
192	18
192	25
192	38
192	50
192	66
192	141
193	9
193	36
193	38
193	43
193	78
193	82
194	8
194	73
194	89
194	120
194	141
194	160
195	2
195	8
195	9
195	24
195	129
195	189
196	4
196	39
196	44
196	62
196	83
196	182
197	18
197	27
197	41
197	65
197	147
197	163
198	21
198	43
198	92
198	119
198	137
198	175
199	1
199	2
199	24
199	62
199	190
199	195
200	4
200	8
200	15
200	64
200	69
200	74
201	1
201	6
201	24
201	178
201	195
201	199
202	8
202	27
202	58
202	61
202	109
202	174
203	2
203	57
203	89
203	97
203	130
204	4
204	5
204	11
204	116
204	180
205	5
205	8
205	50
205	61
205	69
205	111
206	1
206	7
206	12
206	14
206	129
206	136
207	0
207	4
207	40
207	66
207	93
207	134
208	24
208	44
208	62
208	105
208	114
208	169
209	2
209	44
209	47
209	98
209	105
209	107
210	8
210	22
210	93
210	111
210	127
210	128
211	1
211	4
211	19
211	26
211	97
211	134
212	0
212	54
212	57
212	130
212	133
212	156
213	1
213	9
213	38
213	70
213	178
214	2
214	5
214	19
214	25
214	30
214	48
215	0
215	9
215	13
215	70
215	170
215	213
216	5
216	6
216	18
216	24
216	26
216	125
217	3
217	7
217	46
217	79
217	85
217	184
218	15
218	29
218	44
218	47
218	64
218	106
219	1
219	7
219	80
219	95
219	151
219	206
220	10
220	17
220	39
220	70
220	71
220	83
221	7
221	33
221	70
221	77
221	148
221	185
222	44
222	93
222	100
222	105
222	127
222	209
223	57
223	59
223	62
223	97
223	190
223	199
224	2
224	4
224	10
224	23
224	134
224	207
225	17
225	31
225	39
225	42
225	164
226	4
226	10
226	18
226	70
226	220
227	3
227	25
227	55
227	173
227	183
228	0
228	7
228	16
228	22
228	75
228	110
229	4
229	34
229	52
229	96
229	116
229	134
230	9
230	10
230	28
230	37
230	82
230	142
231	2
231	78
231	176
231	195
231	199
231	201
232	4
232	5
232	8
232	27
232	28
232	59
233	0
233	30
233	53
233	86
233	108
233	148
234	2
234	4
234	6
234	11
234	65
234	160
235	3
235	14
235	21
235	30
235	38
235	39
236	8
236	29
236	64
236	91
236	112
236	218
237	0
237	13
237	26
237	114
237	145
237	169
238	4
238	7
238	18
238	112
238	226
239	7
239	8
239	14
239	91
239	117
239	186
240	8
240	39
240	71
240	133
240	135
240	220
241	0
241	7
241	19
241	52
241	169
241	237
242	9
242	23
242	35
242	87
242	88
242	95
243	3
243	48
243	52
243	56
243	80
243	94
244	2
244	19
244	23
244	93
244	151
244	224
245	2
245	3
245	4
245	18
245	125
245	216
246	5
246	8
246	10
246	14
246	35
246	239
247	15
247	64
247	82
247	105
247	106
247	165
248	0
248	2
248	6
248	17
248	29
248	154
249	10
249	25
249	46
249	183
249	184
249	217
250	2
250	3
250	15
250	22
250	64
250	200
251	7
251	16
251	47
251	110
251	120
251	162
252	2
252	9
252	59
252	89
252	158
252	176
253	11
253	17
253	18
253	32
253	49
253	65
254	0
254	2
254	54
254	57
254	203
254	212
255	30
255	53
255	56
255	83
255	122
255	173
256	2
256	4
256	5
256	76
256	129
256	195
257	10
257	30
257	83
257	89
257	97
257	203
258	9
258	35
258	105
258	175
258	242
259	23
259	38
259	55
259	66
259	88
259	242
260	1
260	3
260	22
260	68
260	138
260	163
261	6
261	24
261	26
261	92
261	176
261	216
262	4
262	43
262	74
262	117
262	153
262	200
263	14
263	30
263	83
263	84
263	171
263	257
264	1
264	7
264	103
264	173
264	183
264	227
265	1
265	16
265	57
265	59
265	190
265	199
266	0
266	2
266	9
266	44
266	110
266	228
267	0
267	4
267	40
267	127
267	161
267	207
268	10
268	18
268	50
268	141
268	173
268	226
269	1
269	7
269	8
269	28
269	53
269	219
270	15
270	24
270	34
270	61
270	109
270	202
271	5
271	26
271	56
271	73
271	176
271	261
272	1
272	2
272	75
272	173
272	183
272	264
273	13
273	19
273	30
273	58
273	110
273	125
274	11
274	14
274	32
274	84
274	253
274	263
275	47
275	49
275	65
275	99
275	120
275	138
276	10
276	72
276	84
276	85
276	120
276	185
277	2
277	3
277	18
277	40
277	147
277	245
278	3
278	38
278	71
278	94
278	163
278	260
279	9
279	13
279	82
279	92
279	165
279	176
280	7
280	14
280	21
280	162
280	235
280	251
281	30
281	43
281	70
281	72
281	153
281	185
282	7
282	9
282	35
282	36
282	53
282	126
283	0
283	75
283	108
283	110
283	228
283	233
284	1
284	2
284	11
284	70
284	145
284	146
285	2
285	5
285	18
285	36
285	46
285	214
286	15
286	18
286	24
286	40
286	114
286	277
287	1
287	21
287	149
287	171
287	179
287	188
288	4
288	8
288	49
288	77
288	138
288	188
289	4
289	40
289	134
289	207
289	211
289	267
290	2
290	4
290	70
290	200
290	262
290	284
291	14
291	72
291	85
291	239
291	246
291	276
292	2
292	25
292	48
292	104
292	118
292	214
293	0
293	8
293	14
293	25
293	169
293	246
294	30
294	75
294	86
294	108
294	233
294	283
295	3
295	5
295	38
295	69
295	84
295	130
296	7
296	15
296	24
296	26
296	52
296	286
297	0
297	18
297	49
297	61
297	66
297	253
298	4
298	8
298	34
298	189
298	195
298	229
299	4
299	9
299	70
299	74
299	144
299	157
300	2
300	4
300	31
300	181
300	211
300	289
301	1
301	171
301	188
301	206
301	219
301	287
302	43
302	92
302	176
302	198
302	279
303	1
303	2
303	38
303	71
303	272
303	278
304	1
304	7
304	9
304	165
304	175
304	264
305	56
305	91
305	117
305	173
305	239
305	255
306	2
306	18
306	23
306	49
306	244
306	297
307	7
307	26
307	123
307	176
307	184
307	271
308	11
308	50
308	124
308	141
308	180
308	192
309	10
309	15
309	35
309	70
309	95
309	226
310	9
310	47
310	107
310	209
310	213
310	215
311	2
311	7
311	26
311	114
311	244
311	306
312	30
312	72
312	78
312	83
312	164
312	263
313	24
313	43
313	72
313	114
313	208
313	281
314	23
314	26
314	58
314	92
314	224
314	244
315	23
315	87
315	108
315	242
315	283
315	294
316	10
316	36
316	52
316	95
316	146
316	151
317	5
317	8
317	10
317	27
317	107
317	246
318	1
318	9
318	12
318	30
318	70
318	281
319	50
319	111
319	190
319	199
319	205
319	265
320	2
320	6
320	9
320	38
320	145
320	152
321	40
321	85
321	276
321	277
321	286
321	291
322	2
322	49
322	93
322	102
322	253
322	297
323	54
323	126
323	156
323	183
323	264
323	272
324	4
324	8
324	23
324	127
324	244
324	306
325	11
325	51
325	153
325	180
325	308
326	2
326	9
326	70
326	75
326	175
326	304
327	5
327	27
327	28
327	61
327	116
327	204
328	23
328	25
328	30
328	43
328	244
328	324
329	0
329	70
329	159
329	178
329	281
329	318
330	3
330	25
330	29
330	154
330	227
330	248
331	4
331	7
331	162
331	238
331	280
332	2
332	160
332	171
332	234
332	287
332	301
333	5
333	88
333	166
333	171
333	301
333	332
334	2
334	13
334	80
334	118
334	139
334	140
335	3
335	10
335	51
335	70
335	281
335	329
336	18
336	40
336	47
336	81
336	120
336	275
337	1
337	19
337	134
337	138
337	211
337	260
338	0
338	3
338	4
338	14
338	207
338	224
339	25
339	41
339	105
339	167
339	169
339	208
340	5
340	70
340	166
340	185
340	221
340	333
341	7
341	77
341	91
341	117
341	221
341	305
342	4
342	72
342	77
342	153
342	281
342	288
343	70
343	88
343	145
343	157
343	242
343	259
344	4
344	7
344	89
344	203
[truncated: 3,909 more rows]
