# Supplementary material for: Optimizing the robustness of higher-low order coupled networks
Source: PLoS One. 2024 Mar 14;19(3):e0298439. doi: 10.1371/journal.pone.0298439 (PMC10939264; doi:10.1371/journal.pone.0298439)
Supplement: S1 Data — (ZIP) [file pone.0298439.s001.zip › Data/Usair.txt]

0	1
0	3
0	7
1	3
1	7
2	4
2	7
3	7
3	25
3	46
4	7
5	6
5	7
5	12
6	7
6	12
7	12
7	15
7	22
7	23
7	25
7	26
7	27
7	29
7	33
7	34
7	35
7	36
7	37
7	46
7	64
7	66
7	111
7	117
7	143
7	200
7	247
7	312
8	9
8	10
8	11
8	12
9	10
9	11
9	12
10	12
11	12
12	13
12	14
12	16
12	17
12	18
12	19
12	20
15	21
16	18
16	19
18	19
21	25
22	23
24	25
25	28
25	30
25	32
25	46
27	34
28	30
28	32
28	46
29	33
30	31
31	32
32	46
34	35
35	37
36	37
38	46
38	64
38	141
39	44
39	45
39	49
39	54
39	60
39	61
39	143
40	52
40	66
40	165
41	46
42	66
43	66
44	45
44	46
44	49
44	53
44	54
44	57
44	58
44	60
44	61
44	62
44	64
44	66
44	82
44	117
44	141
44	143
44	165
44	200
45	49
45	54
45	61
45	62
45	66
45	143
46	47
46	48
46	53
46	55
46	57
46	58
46	59
46	64
46	66
46	73
46	74
46	82
46	85
46	93
46	108
46	111
46	117
46	122
46	130
46	141
46	143
46	146
46	149
46	151
46	165
46	168
46	171
46	175
46	176
46	181
46	182
46	196
46	200
46	202
46	218
46	229
46	231
46	244
46	245
46	247
46	252
46	254
46	257
46	260
46	262
46	292
46	310
46	312
46	315
47	48
47	64
48	55
48	59
49	54
49	60
49	61
49	62
49	66
49	143
49	165
50	66
50	81
50	117
50	165
51	66
52	66
52	81
52	143
52	165
53	57
53	58
53	59
53	64
53	82
54	60
54	61
54	62
54	143
55	57
55	58
55	59
55	64
56	68
56	69
56	70
56	117
57	58
57	59
57	64
57	82
58	59
58	63
58	64
58	82
58	143
59	63
59	64
60	61
60	62
61	62
61	66
61	143
61	165
62	66
62	143
62	165
63	64
64	65
64	66
64	73
64	74
64	82
64	86
64	107
64	111
64	115
64	117
64	141
64	143
64	150
64	165
64	168
64	175
64	182
64	196
64	200
64	202
64	218
64	244
64	245
64	247
64	252
64	254
64	257
64	260
64	262
64	292
65	86
65	115
65	150
66	70
66	75
66	77
66	78
66	81
66	89
66	93
66	94
66	98
66	108
66	110
66	111
66	117
66	118
66	119
66	122
66	127
66	130
66	132
66	135
66	143
66	145
66	146
66	149
66	151
66	152
66	158
66	160
66	161
66	165
66	166
66	171
66	173
66	175
66	176
66	178
66	181
66	182
66	188
66	196
66	200
66	202
66	216
66	218
66	229
66	231
66	232
66	245
66	247
66	252
66	254
66	257
66	260
66	262
66	273
66	291
66	292
66	295
66	298
66	300
66	306
66	309
66	310
66	312
67	79
67	95
67	108
67	117
67	124
67	146
68	70
68	72
68	117
69	111
69	117
70	72
70	76
70	89
70	110
70	111
70	117
71	95
71	117
71	145
71	146
71	151
71	161
71	176
72	76
72	89
72	93
72	117
73	74
73	115
73	200
74	86
74	107
74	115
74	150
74	165
74	200
75	81
75	97
75	117
75	141
75	143
76	93
76	117
77	78
77	117
78	117
79	100
79	108
79	117
79	145
79	146
79	151
79	161
79	175
79	176
80	84
80	117
80	143
80	165
80	260
81	105
81	117
81	129
81	139
81	143
81	165
81	181
82	84
82	85
82	96
82	103
82	117
82	143
82	165
82	200
82	247
83	111
83	117
84	96
84	143
84	260
85	143
87	117
88	173
89	93
89	111
89	117
89	151
89	165
89	181
90	91
90	94
90	108
90	111
90	117
90	118
90	145
90	146
90	149
90	151
90	161
90	173
90	175
90	176
90	178
90	220
90	229
90	254
91	94
91	108
91	111
91	117
91	118
91	142
91	145
91	146
91	149
91	151
91	161
91	173
91	175
91	178
91	181
91	220
91	229
91	254
91	298
92	99
92	117
92	151
92	160
93	98
93	108
93	111
93	117
93	130
93	145
93	146
93	151
93	158
93	161
93	165
93	171
93	175
93	178
93	181
93	200
93	216
93	218
93	229
93	231
93	247
93	254
93	257
93	260
93	262
93	298
93	300
93	309
93	310
94	100
94	108
94	111
94	117
94	118
94	130
94	145
94	146
94	149
94	151
94	161
94	173
94	175
94	176
94	178
94	220
94	229
94	254
94	298
95	117
95	146
95	151
95	161
95	176
96	103
97	143
98	111
98	117
98	146
98	151
98	160
98	166
98	175
99	110
99	111
99	117
99	136
99	151
99	160
100	111
100	117
100	128
100	145
100	151
100	161
100	173
100	175
100	178
100	220
100	229
100	254
101	106
101	117
101	119
101	181
102	114
102	151
103	143
104	122
104	166
104	181
105	117
105	119
105	139
105	165
105	181
106	117
107	115
107	200
108	111
108	117
108	118
108	130
108	143
108	145
108	146
108	149
108	151
108	158
108	160
108	161
108	165
108	166
108	169
108	173
108	175
108	176
108	178
108	181
108	200
108	201
108	202
108	211
108	216
108	218
108	220
108	229
108	231
108	247
108	254
108	257
108	260
108	272
108	292
108	298
108	300
108	305
108	306
108	309
108	310
108	320
109	151
109	161
110	111
110	117
110	151
110	160
111	117
111	118
111	122
111	124
111	125
111	130
111	135
111	136
111	143
111	145
111	146
111	148
111	149
111	151
111	156
111	158
111	160
111	161
111	165
111	166
111	169
111	171
111	173
111	175
111	176
111	178
111	181
111	188
111	200
111	201
111	202
111	211
111	216
111	218
111	220
111	229
111	231
111	247
111	252
111	254
111	257
111	260
111	262
111	291
111	292
111	295
111	298
111	300
111	304
111	305
111	306
111	309
111	310
112	151
112	173
113	117
114	151
115	150
116	151
117	118
117	119
117	124
117	125
117	126
117	127
117	128
117	129
117	130
117	132
117	133
117	135
117	136
117	138
117	139
117	142
117	143
117	144
117	145
117	146
117	147
117	148
117	149
117	151
117	152
117	153
117	154
117	156
117	157
117	158
117	160
117	161
117	162
117	163
117	165
117	166
117	167
117	168
117	171
117	172
117	173
117	175
117	176
117	178
117	180
117	181
117	182
117	185
117	188
117	190
117	191
117	196
117	197
117	200
117	201
117	202
117	203
117	211
117	215
117	216
117	217
117	218
117	220
117	221
117	224
117	228
117	229
117	231
117	232
117	239
117	245
117	247
117	248
117	249
117	252
117	254
117	255
117	257
117	259
117	260
117	262
117	272
117	273
117	275
117	283
117	287
117	291
117	292
117	295
117	296
117	298
117	300
117	304
117	305
117	306
117	309
117	310
117	312
117	320
118	130
118	145
118	146
118	149
118	151
118	161
118	173
118	175
118	176
118	178
118	181
118	216
118	220
118	229
118	254
118	260
118	298
118	300
118	305
118	309
118	310
118	320
119	129
119	165
119	181
119	257
120	141
121	162
122	130
122	145
122	146
122	151
122	158
122	162
122	165
122	166
122	171
122	178
122	181
122	216
122	218
122	254
122	260
122	272
122	295
122	298
122	300
122	301
122	306
122	309
123	137
123	200
124	130
124	146
124	151
124	161
124	169
124	173
124	176
124	178
124	220
124	229
124	254
124	298
125	136
125	151
125	160
125	175
125	181
125	216
126	136
126	151
126	254
127	132
127	141
127	151
127	165
127	181
127	257
127	260
128	151
128	220
128	254
129	144
129	147
129	159
129	165
129	181
129	257
130	145
130	146
130	149
130	151
130	152
130	161
130	165
130	166
130	169
130	171
130	173
130	175
130	176
130	178
130	181
130	188
130	200
130	211
130	216
130	218
130	220
130	229
130	247
130	254
130	257
130	260
130	291
130	292
130	298
130	300
130	304
130	305
130	306
130	309
130	310
131	151
131	173
131	229
131	254
132	139
132	143
132	151
132	165
132	171
132	181
132	218
132	231
132	254
132	257
132	260
132	292
133	135
134	138
135	151
136	138
136	151
136	160
136	175
136	254
137	182
137	200
138	160
138	161
138	166
138	176
138	229
139	165
139	181
140	156
140	176
141	143
141	165
141	171
141	197
141	215
141	224
141	228
141	232
141	260
141	292
142	146
142	151
142	161
142	169
142	173
142	220
142	229
142	298
142	305
142	309
142	310
143	149
143	161
143	165
143	167
143	168
143	171
143	175
143	176
143	180
143	181
143	182
143	196
143	200
143	202
143	212
143	215
143	218
143	224
143	232
143	244
143	245
143	247
143	249
143	252
143	254
143	257
143	260
143	262
143	273
143	291
143	292
143	296
143	298
144	147
144	181
145	146
145	149
145	151
145	158
145	160
145	165
145	166
145	167
145	171
145	173
145	175
145	176
145	178
145	181
145	188
145	201
145	211
145	216
145	217
145	220
145	229
145	231
145	236
145	254
145	259
145	260
145	283
145	291
145	292
145	298
145	300
145	304
145	305
145	306
145	309
145	310
146	149
146	151
146	152
146	158
146	160
146	161
146	165
146	166
146	171
146	173
146	175
146	176
146	178
146	181
146	200
146	201
146	211
146	216
146	217
146	218
146	220
146	229
146	231
146	247
146	248
146	254
146	257
146	259
146	260
146	272
146	283
146	291
146	292
146	297
146	298
146	299
146	300
146	304
146	305
146	306
146	309
146	310
146	319
146	320
146	321
146	323
146	324
147	157
147	165
147	181
148	151
148	156
148	220
148	229
148	254
149	151
149	158
149	161
149	165
149	166
149	173
149	175
149	176
149	178
149	181
149	200
149	201
149	211
149	218
149	220
149	229
149	247
149	254
149	257
149	260
149	262
149	291
149	295
149	298
149	300
149	305
149	309
149	310
149	319
149	320
149	321
149	323
149	324
150	200
151	155
151	156
151	157
151	158
151	160
151	161
151	165
151	166
151	169
151	171
151	173
151	175
151	176
151	178
151	181
151	182
151	185
151	186
151	188
151	190
151	191
151	197
151	200
151	201
151	209
151	211
151	214
151	216
151	217
151	218
151	220
151	221
151	229
151	231
151	232
151	247
151	251
151	254
151	255
151	257
151	260
151	262
151	283
151	287
151	291
151	292
151	296
151	298
151	300
151	304
151	305
151	306
151	309
151	310
152	165
152	202
152	247
152	260
152	292
153	163
153	170
153	181
154	170
156	176
156	220
156	229
156	254
157	160
157	170
157	181
158	160
158	161
158	165
158	166
158	173
158	175
158	178
158	181
158	216
158	218
158	229
158	247
158	254
158	257
158	260
158	292
158	298
158	300
159	181
160	161
160	166
160	173
160	178
160	181
160	188
160	190
160	229
160	247
160	254
160	260
160	298
160	300
161	165
161	166
161	171
161	173
161	175
161	176
161	178
161	181
161	200
161	201
161	211
161	216
161	217
161	218
161	220
161	229
161	231
161	236
161	242
161	247
161	248
161	251
161	254
161	257
161	260
161	272
161	283
161	287
161	291
161	292
161	298
161	300
161	304
161	305
161	306
161	309
161	310
161	320
162	181
163	181
164	200
165	166
165	167
165	168
165	171
165	172
165	173
165	174
165	175
165	176
165	180
165	181
165	182
165	183
165	196
165	197
165	200
165	202
165	205
165	212
165	215
165	216
165	218
165	224
165	229
165	231
165	232
165	241
165	244
165	245
165	247
165	249
165	250
165	252
165	254
165	257
165	260
165	262
165	273
165	275
165	287
165	291
165	292
165	295
165	296
165	298
165	300
165	310
165	312
166	171
166	173
166	175
166	178
166	181
166	188
166	190
166	200
166	216
166	218
166	229
166	231
166	247
166	254
166	257
166	260
166	291
166	292
166	298
166	300
166	301
166	306
166	309
166	310
167	247
167	257
167	260
168	182
168	196
168	200
168	202
168	212
168	218
168	245
168	247
168	257
168	260
168	262
171	173
171	175
171	178
171	181
171	197
171	200
171	215
171	216
171	218
171	224
171	229
171	231
171	247
171	254
171	257
171	260
171	262
171	292
171	298
172	247
172	260
173	175
173	176
173	181
173	200
173	201
173	203
173	211
173	216
173	217
173	218
173	220
173	229
173	247
173	254
173	257
173	260
173	272
173	283
173	291
173	292
173	298
173	300
173	304
173	305
173	306
173	309
173	310
173	320
175	178
175	181
175	188
175	191
175	200
175	201
175	211
175	216
175	217
175	218
175	220
175	221
175	229
175	231
175	232
175	238
175	247
175	254
175	255
175	257
175	260
175	262
175	270
175	283
175	291
175	295
175	298
175	300
175	304
175	305
175	306
175	309
175	310
176	178
176	181
176	189
176	200
176	201
176	203
176	211
176	217
176	229
176	239
176	247
176	254
176	257
176	259
176	260
176	262
176	272
176	291
176	292
176	298
176	300
176	309
176	310
176	320
177	200
178	181
178	188
178	216
178	217
178	220
178	229
178	231
178	254
178	259
178	260
178	291
178	292
178	298
178	300
178	305
178	306
178	309
178	310
179	181
180	181
180	187
180	218
180	257
180	260
181	188
181	190
181	191
181	194
181	195
181	197
181	200
181	202
181	205
181	206
181	208
181	210
181	211
181	215
181	216
181	218
181	219
181	220
181	221
181	224
181	225
181	229
181	231
181	232
181	238
181	245
181	247
181	249
181	252
181	254
181	255
181	257
181	260
181	262
181	273
181	283
181	291
181	292
181	295
181	296
181	298
181	300
181	304
181	305
181	306
181	309
181	310
181	312
181	320
182	196
182	200
182	202
182	212
182	218
182	223
182	244
182	245
182	247
182	252
182	257
182	260
182	262
182	292
183	254
183	260
183	292
184	200
185	191
185	229
188	191
188	216
188	229
188	231
188	254
188	255
188	260
189	201
189	229
191	203
191	216
191	221
191	254
192	200
193	220
194	206
196	200
196	212
196	218
196	244
196	245
196	247
196	249
196	250
196	252
196	257
196	260
196	262
197	205
197	215
197	218
197	231
197	257
197	260
198	200
198	212
199	212
200	202
200	204
200	212
200	213
200	216
200	218
200	223
200	227
200	229
200	231
200	232
200	235
200	241
200	244
200	245
200	247
200	249
200	250
200	252
200	254
200	257
200	260
200	262
200	275
200	291
200	292
200	298
200	310
200	312
200	315
200	317
201	203
201	211
201	216
201	220
201	229
201	254
201	260
202	218
202	244
202	245
202	247
202	249
202	250
202	252
202	257
202	260
202	262
202	287
202	292
202	310
203	217
203	229
204	212
205	208
205	238
205	260
207	257
211	216
211	220
211	229
211	254
211	260
212	244
212	245
212	247
212	252
212	260
212	262
213	247
214	229
214	254
215	224
215	231
215	238
215	254
215	257
215	260
215	261
215	292
215	295
216	217
216	218
216	220
216	221
216	229
216	231
216	238
216	239
216	247
216	254
216	255
216	257
216	260
216	262
216	270
216	280
216	282
216	283
216	285
216	291
216	292
216	295
216	296
216	298
216	300
216	305
216	306
216	309
216	310
216	320
217	220
217	229
217	234
217	248
217	254
217	260
217	298
218	229
218	231
218	232
218	244
218	245
218	247
218	249
218	252
218	254
218	257
218	260
218	262
218	273
218	275
218	292
218	296
218	298
218	300
218	312
219	225
219	260
220	229
220	236
220	242
220	248
220	251
220	254
220	259
220	260
220	272
220	283
220	297
220	298
220	299
220	300
220	304
220	305
220	306
220	309
220	310
220	320
220	321
220	324
221	229
221	231
221	254
221	260
222	229
222	254
223	241
223	260
224	231
224	254
224	257
224	260
224	261
224	292
224	295
225	260
226	229
227	235
228	232
228	253
228	260
228	261
228	273
229	231
229	233
229	234
229	236
229	237
229	238
229	239
229	242
229	247
229	248
229	251
229	254
229	255
229	257
229	258
229	259
229	260
229	262
229	271
229	272
229	280
229	283
229	285
229	286
229	287
229	291
229	292
229	294
229	296
229	297
229	298
229	299
229	300
229	304
229	305
229	306
229	309
229	310
229	320
230	257
231	238
231	239
231	247
231	254
231	255
231	257
231	260
231	282
231	284
231	287
231	291
231	295
231	296
231	298
231	300
231	306
231	309
231	310
232	247
232	253
232	254
232	257
232	260
232	261
232	262
232	273
232	274
232	275
232	292
232	295
233	254
236	254
238	254
238	260
238	261
239	254
239	255
239	260
240	260
241	244
241	247
241	250
241	260
243	247
244	245
244	247
244	252
244	257
244	260
244	262
245	249
245	252
245	254
245	257
245	260
245	262
245	292
245	312
246	260
247	249
247	252
247	254
247	257
247	260
247	262
247	273
247	275
247	291
247	292
247	298
247	300
247	310
247	312
247	315
247	317
247	330
248	254
248	258
248	259
249	257
249	260
249	262
249	273
250	257
250	260
252	254
252	257
252	260
252	262
252	292
253	260
253	261
253	275
253	287
254	255
254	257
254	258
254	259
254	260
254	262
254	264
254	265
254	266
254	270
254	271
254	272
254	275
254	280
254	282
254	283
254	285
254	286
254	287
254	288
254	291
254	292
254	294
254	295
254	296
254	297
254	298
254	299
254	300
254	304
254	305
254	306
254	309
254	310
254	312
254	320
254	321
255	260
255	266
255	270
255	271
255	291
255	295
255	298
256	260
257	260
257	262
257	263
257	273
257	275
257	287
257	292
257	295
257	296
257	298
257	312
258	272
259	272
259	283
260	262
260	265
260	266
260	267
260	268
260	269
260	270
260	272
260	273
260	274
260	275
260	276
260	277
260	278
260	279
260	280
260	281
260	282
260	283
260	285
260	287
260	289
260	290
260	291
260	292
260	293
260	295
260	296
260	298
260	300
260	302
260	303
260	304
260	305
260	306
260	307
260	308
260	309
260	310
260	312
260	320
261	274
261	275
261	287
261	291
261	292
261	295
261	296
262	275
262	292
262	310
262	312
265	266
265	270
265	271
265	280
265	285
266	270
266	280
266	282
268	269
[truncated: 126 more rows]
