# Supplementary material for: Optimizing the robustness of higher-low order coupled networks
Source: PLoS One. 2024 Mar 14;19(3):e0298439. doi: 10.1371/journal.pone.0298439 (PMC10939264; doi:10.1371/journal.pone.0298439)
Supplement: S1 Data — (ZIP) [file pone.0298439.s001.zip › Data/abb.txt]

4 1
8 1
10 1
11 1
12 1
13 1
14 1
17 1
20 1
25 1
4 2
8 2
10 2
11 2
12 2
13 2
14 2
17 2
20 2
25 2
5 3
9 3
12 3
15 3
16 3
17 3
18 3
19 3
21 3
26 3
5 4
9 4
12 4
15 4
16 4
17 4
18 4
19 4
21 4
26 4
13 5
18 5
20 5
21 5
22 5
23 5
24 5
27 5
30 5
35 5
13 6
18 6
20 6
21 6
22 6
23 6
24 6
27 6
30 6
35 6
14 7
19 7
22 7
25 7
26 7
27 7
28 7
29 7
31 7
36 7
14 8
19 8
22 8
25 8
26 8
27 8
28 8
29 8
31 8
36 8
23 9
28 9
30 9
31 9
32 9
33 9
34 9
37 9
40 9
45 9
23 10
28 10
30 10
31 10
32 10
33 10
34 10
37 10
40 10
45 10
24 11
29 11
32 11
35 11
36 11
37 11
38 11
39 11
41 11
46 11
24 12
29 12
32 12
35 12
36 12
37 12
38 12
39 12
41 12
46 12
33 13
38 13
40 13
41 13
42 13
43 13
44 13
50 13
56 13
33 14
34 14
38 14
39 14
40 14
41 14
43 14
44 14
45 14
46 14
48 14
49 14
50 14
51 14
56 14
57 14
33 15
34 15
38 15
39 15
40 15
41 15
42 15
43 15
44 15
45 15
46 15
47 15
48 15
49 15
50 15
51 15
56 15
57 15
43 16
48 16
50 16
51 16
52 16
53 16
54 16
55 16
58 16
62 16
67 16
72 16
43 17
48 17
50 17
51 17
52 17
53 17
54 17
55 17
58 17
62 17
67 17
72 17
44 18
49 18
52 18
56 18
57 18
58 18
59 18
60 18
61 18
63 18
68 18
73 18
44 19
49 19
52 19
56 19
57 19
58 19
59 19
60 19
61 19
63 19
68 19
73 19
53 20
59 20
62 20
63 20
64 20
65 20
66 20
69 20
74 20
79 20
53 21
54 21
59 21
60 21
62 21
63 21
64 21
65 21
66 21
67 21
68 21
69 21
70 21
71 21
74 21
75 21
79 21
80 21
53 22
54 22
59 22
60 22
62 22
63 22
64 22
66 22
67 22
68 22
70 22
71 22
74 22
75 22
79 22
80 22
55 23
61 23
64 23
70 23
72 23
73 23
74 23
75 23
76 23
77 23
78 23
81 23
84 23
89 23
55 24
61 24
64 24
70 24
72 24
73 24
74 24
75 24
76 24
77 24
78 24
81 24
84 24
89 24
66 25
71 25
76 25
79 25
80 25
81 25
82 25
83 25
85 25
90 25
66 26
71 26
76 26
79 26
80 26
81 26
82 26
83 26
85 26
90 26
77 27
82 27
84 27
85 27
86 27
87 27
88 27
91 27
94 27
99 27
77 28
82 28
84 28
85 28
86 28
87 28
88 28
91 28
94 28
99 28
78 29
83 29
86 29
89 29
90 29
91 29
92 29
93 29
95 29
100 29
78 30
83 30
86 30
89 30
90 30
91 30
92 30
93 30
95 30
100 30
87 31
92 31
94 31
95 31
96 31
97 31
98 31
101 31
104 31
109 31
87 32
92 32
94 32
95 32
96 32
97 32
98 32
101 32
104 32
109 32
88 33
93 33
96 33
99 33
100 33
101 33
102 33
103 33
105 33
110 33
88 34
93 34
96 34
99 34
100 34
101 34
102 34
103 34
105 34
110 34
97 35
102 35
104 35
105 35
106 35
107 35
108 35
111 35
114 35
119 35
97 36
102 36
104 36
105 36
106 36
107 36
108 36
111 36
114 36
119 36
98 37
103 37
106 37
109 37
110 37
111 37
112 37
113 37
115 37
120 37
98 38
103 38
106 38
109 38
110 38
111 38
112 38
113 38
115 38
120 38
107 39
112 39
114 39
115 39
116 39
117 39
118 39
124 39
129 39
107 40
108 40
112 40
113 40
114 40
115 40
117 40
118 40
119 40
120 40
122 40
123 40
124 40
125 40
129 40
130 40
107 41
108 41
112 41
113 41
114 41
115 41
116 41
117 41
118 41
119 41
120 41
121 41
122 41
123 41
124 41
125 41
129 41
130 41
117 42
122 42
124 42
125 42
126 42
127 42
128 42
131 42
137 42
140 42
117 43
122 43
124 43
125 43
126 43
127 43
128 43
131 43
137 43
140 43
118 44
123 44
126 44
129 44
130 44
131 44
132 44
133 44
134 44
135 44
136 44
138 44
141 44
145 44
149 44
155 44
118 45
123 45
126 45
129 45
130 45
131 45
132 45
133 45
134 45
135 45
136 45
138 45
141 45
145 45
149 45
155 45
127 46
132 46
137 46
138 46
139 46
142 46
127 47
132 47
137 47
138 47
139 47
142 47
128 48
133 48
139 48
140 48
141 48
142 48
143 48
144 48
146 48
150 48
128 49
133 49
139 49
140 49
141 49
142 49
143 49
144 49
146 49
150 49
214 49
134 50
143 50
145 50
146 50
147 50
148 50
151 50
156 50
134 51
143 51
145 51
146 51
147 51
148 51
151 51
156 51
135 52
144 52
147 52
149 52
150 52
151 52
152 52
153 52
154 52
157 52
160 52
165 52
135 53
144 53
147 53
149 53
150 53
151 53
152 53
153 53
154 53
157 53
160 53
165 53
136 54
148 54
152 54
155 54
156 54
157 54
158 54
159 54
161 54
166 54
136 55
148 55
152 55
153 55
155 55
156 55
157 55
158 55
159 55
160 55
161 55
162 55
163 55
164 55
166 55
167 55
169 55
170 55
172 55
176 55
177 55
178 55
179 55
180 55
182 55
188 55
136 56
148 56
152 56
153 56
155 56
156 56
157 56
158 56
159 56
160 56
161 56
162 56
163 56
164 56
166 56
167 56
169 56
170 56
172 56
176 56
177 56
178 56
179 56
180 56
182 56
188 56
154 57
159 57
162 57
165 57
166 57
167 57
168 57
169 57
171 57
177 57
154 58
159 58
162 58
165 58
166 58
167 58
168 58
169 58
171 58
177 58
163 59
168 59
170 59
171 59
172 59
173 59
174 59
175 59
178 59
181 59
187 59
191 59
163 60
168 60
170 60
171 60
172 60
173 60
174 60
175 60
178 60
181 60
187 60
191 60
164 61
169 61
172 61
176 61
177 61
178 61
179 61
180 61
182 61
188 61
173 62
179 62
181 62
182 62
183 62
184 62
185 62
186 62
189 62
192 62
198 62
201 62
173 63
179 63
181 63
182 63
183 63
184 63
185 63
186 63
189 63
192 63
198 63
201 63
174 64
180 64
183 64
187 64
188 64
189 64
190 64
193 64
174 65
180 65
183 65
187 65
188 65
189 65
190 65
193 65
175 66
184 66
190 66
191 66
192 66
193 66
194 66
195 66
196 66
197 66
199 66
202 66
206 66
211 66
175 67
184 67
190 67
191 67
192 67
193 67
194 67
195 67
196 67
197 67
199 67
202 67
206 67
211 67
185 68
194 68
198 68
199 68
200 68
203 68
185 69
194 69
198 69
199 69
200 69
203 69
186 70
195 70
200 70
201 70
202 70
203 70
204 70
205 70
207 70
212 70
186 71
195 71
200 71
201 71
202 71
203 71
204 71
205 71
207 71
212 71
196 72
204 72
206 72
207 72
208 72
209 72
210 72
213 72
216 72
221 72
196 73
204 73
206 73
207 73
208 73
209 73
210 73
213 73
216 73
221 73
197 74
205 74
208 74
211 74
212 74
213 74
215 74
217 74
222 74
197 75
205 75
208 75
211 75
212 75
213 75
214 75
215 75
217 75
222 75
209 76
214 76
216 76
217 76
218 76
219 76
220 76
223 76
226 76
231 76
209 77
214 77
216 77
217 77
218 77
219 77
220 77
223 77
226 77
231 77
210 78
215 78
218 78
221 78
222 78
223 78
224 78
225 78
227 78
232 78
210 79
215 79
218 79
221 79
222 79
223 79
224 79
225 79
227 79
232 79
219 80
224 80
226 80
227 80
228 80
229 80
230 80
233 80
237 80
241 80
219 81
220 81
224 81
226 81
227 81
228 81
229 81
230 81
233 81
237 81
241 81
220 82
225 82
228 82
231 82
232 82
233 82
234 82
235 82
236 82
238 82
242 82
247 82
225 83
228 83
231 83
232 83
233 83
234 83
235 83
236 83
238 83
242 83
247 83
229 84
230 84
234 84
235 84
237 84
238 84
240 84
241 84
242 84
244 84
245 84
246 84
248 84
249 84
252 84
257 84
229 85
230 85
234 85
235 85
237 85
238 85
240 85
241 85
242 85
244 85
245 85
246 85
248 85
249 85
252 85
257 85
230 86
235 86
239 86
241 86
242 86
243 86
244 86
245 86
246 86
249 86
252 86
257 86
236 87
240 87
244 87
247 87
248 87
249 87
250 87
251 87
253 87
258 87
236 88
240 88
244 88
247 88
248 88
249 88
250 88
251 88
253 88
258 88
245 89
250 89
252 89
253 89
254 89
255 89
256 89
259 89
263 89
272 89
245 90
250 90
252 90
253 90
254 90
255 90
256 90
259 90
263 90
272 90
246 91
251 91
254 91
257 91
258 91
259 91
260 91
261 91
262 91
264 91
267 91
273 91
246 92
251 92
254 92
257 92
258 92
259 92
260 92
261 92
262 92
264 92
267 92
273 92
255 93
260 93
263 93
264 93
265 93
266 93
268 93
274 93
255 94
260 94
263 94
264 94
265 94
266 94
268 94
274 94
261 95
265 95
267 95
268 95
269 95
270 95
271 95
275 95
278 95
283 95
261 96
265 96
267 96
268 96
269 96
270 96
271 96
275 96
278 96
283 96
256 97
262 97
266 97
269 97
272 97
273 97
274 97
275 97
276 97
277 97
279 97
284 97
256 98
262 98
266 98
269 98
272 98
273 98
274 98
275 98
276 98
277 98
279 98
284 98
270 99
276 99
278 99
279 99
280 99
281 99
282 99
285 99
288 99
293 99
270 100
276 100
278 100
279 100
280 100
281 100
282 100
285 100
288 100
293 100
271 101
277 101
280 101
283 101
284 101
285 101
286 101
287 101
289 101
294 101
271 102
277 102
280 102
283 102
284 102
285 102
286 102
287 102
289 102
294 102
281 103
286 103
288 103
289 103
290 103
291 103
292 103
295 103
298 103
303 103
281 104
286 104
288 104
289 104
290 104
291 104
292 104
295 104
298 104
303 104
282 105
287 105
290 105
293 105
294 105
295 105
296 105
297 105
299 105
304 105
282 106
287 106
290 106
293 106
294 106
295 106
296 106
297 106
299 106
304 106
291 107
296 107
298 107
299 107
300 107
301 107
302 107
305 107
308 107
311 107
291 108
296 108
298 108
299 108
300 108
301 108
302 108
305 108
308 108
311 108
292 109
297 109
300 109
301 109
303 109
304 109
305 109
306 109
307 109
308 109
309 109
310 109
312 109
313 109
292 110
297 110
300 110
301 110
303 110
304 110
305 110
306 110
307 110
308 110
309 110
310 110
312 110
313 110
301 111
306 111
308 111
309 111
310 111
313 111
302 112
307 112
310 112
311 112
312 112
313 112
302 113
307 113
310 113
311 113
312 113
313 113
1 114
2 114
3 115
4 115
5 115
6 116
7 116
8 116
9 116
10 117
11 117
12 117
13 117
14 117
15 118
16 118
17 118
18 118
19 118
20 119
21 119
22 119
23 119
24 119
25 120
26 120
27 120
28 120
29 120
30 121
31 121
32 121
33 121
34 121
35 122
36 122
37 122
38 122
39 122
40 123
41 123
42 123
43 123
44 123
45 124
46 124
47 124
48 124
49 124
50 125
51 125
52 125
53 125
54 125
55 125
56 126
57 126
58 126
59 126
60 126
61 126
62 127
63 127
64 127
65 127
66 127
67 128
68 128
69 128
70 128
71 128
72 129
73 129
74 129
75 129
76 129
77 129
78 129
79 130
80 130
81 130
82 130
83 130
84 131
85 131
86 131
87 131
88 131
89 132
90 132
91 132
92 132
93 132
94 133
95 133
96 133
97 133
98 133
99 134
100 134
101 134
102 134
103 134
104 135
105 135
106 135
107 135
108 135
109 136
110 136
111 136
112 136
113 136
114 137
115 137
116 137
117 137
118 137
119 138
120 138
121 138
122 138
123 138
124 139
125 139
126 139
127 139
128 139
129 140
130 140
131 140
132 140
133 140
134 140
135 140
136 140
137 141
138 141
139 141
140 142
141 142
142 142
143 142
144 142
145 143
146 143
147 143
148 143
149 144
150 144
151 144
152 144
153 144
154 144
155 145
156 145
157 145
158 145
159 145
160 146
161 146
162 146
163 146
164 146
165 147
166 147
167 147
168 147
169 147
170 148
171 148
172 148
173 148
174 148
175 148
176 149
177 149
178 149
179 149
180 149
181 150
182 150
183 150
184 150
185 150
186 150
187 151
188 151
189 151
190 151
191 152
192 152
193 152
194 152
195 152
196 152
197 152
198 153
199 153
200 153
201 154
202 154
203 154
204 154
205 154
206 155
207 155
208 155
209 155
210 155
211 156
212 156
213 156
214 156
215 156
216 157
217 157
218 157
219 157
220 157
221 158
222 158
223 158
224 158
225 158
226 159
227 159
228 159
229 159
230 159
231 160
232 160
233 160
234 160
235 160
236 160
237 161
238 161
239 161
240 161
241 162
242 162
243 162
244 162
245 162
246 162
247 163
248 163
249 163
250 163
251 163
252 164
253 164
254 164
255 164
256 164
257 165
258 165
259 165
260 165
261 165
262 165
263 166
264 166
265 166
266 166
267 167
268 167
269 167
270 167
271 167
272 168
273 168
274 168
275 168
276 168
277 168
278 169
279 169
280 169
281 169
282 169
283 170
284 170
285 170
286 170
287 170
288 171
289 171
290 171
291 171
292 171
293 172
294 172
295 172
296 172
297 172
298 173
299 173
300 173
301 173
302 173
303 174
304 174
305 174
306 174
307 174
308 175
309 175
310 175
311 176
312 176
313 176
