# Supplementary material for: Optimizing the robustness of higher-low order coupled networks
Source: PLoS One. 2024 Mar 14;19(3):e0298439. doi: 10.1371/journal.pone.0298439 (PMC10939264; doi:10.1371/journal.pone.0298439)
Supplement: S1 Data — (ZIP) [file pone.0298439.s001.zip › Data/arenas_email.txt]

1	2
1	3
1	4
1	5
1	6
1	7
1	8
1	9
1	10
1	11
1	12
1	13
1	14
1	15
1	16
1	17
1	18
1	19
1	20
1	21
1	22
1	23
1	24
1	25
1	26
1	27
1	28
1	29
1	30
1	31
2	18
2	32
2	13
2	16
2	10
2	24
2	33
2	34
2	22
2	35
2	3
2	9
2	20
2	36
2	7
2	6
2	8
2	37
2	11
2	4
2	38
2	19
3	39
3	21
3	40
3	13
3	7
3	8
3	34
3	28
3	23
3	41
3	42
3	43
3	9
3	11
3	4
3	18
3	19
3	44
3	16
3	45
3	46
3	6
3	20
3	27
3	22
3	47
3	48
3	49
3	50
3	12
3	51
3	52
3	53
3	54
3	55
3	56
4	57
4	58
4	59
4	60
4	46
4	61
4	62
4	63
4	64
4	65
4	66
4	67
4	11
4	68
4	69
4	70
4	71
4	22
4	72
5	6
5	73
5	74
5	13
5	75
5	76
5	77
5	78
5	79
6	7
6	28
6	13
6	34
6	80
6	81
6	16
6	18
6	82
6	27
6	83
6	8
6	84
6	85
6	86
6	87
6	22
7	88
7	89
7	22
7	19
7	90
7	16
7	91
7	92
7	93
7	94
7	28
7	13
7	95
7	96
7	97
7	98
7	99
7	100
7	10
7	76
7	15
7	9
8	101
8	22
8	102
8	28
9	22
9	103
9	13
9	104
9	41
9	24
9	21
9	105
9	16
9	106
9	107
9	10
9	30
10	108
10	109
10	34
10	110
10	111
10	112
10	16
10	113
10	24
10	70
10	114
10	115
10	116
10	30
10	117
10	118
10	119
10	120
10	121
10	122
10	123
10	124
10	125
10	126
10	127
10	128
10	129
10	130
11	131
11	73
11	45
11	132
11	133
11	134
11	135
11	22
11	136
11	20
11	19
11	18
11	137
11	138
11	27
11	25
12	139
12	140
12	141
12	142
12	84
12	143
12	144
12	145
12	146
12	147
12	148
12	149
12	150
12	151
12	152
12	153
13	154
13	155
13	156
13	24
13	157
13	28
13	22
13	158
13	16
13	18
13	159
13	14
13	69
13	45
13	106
13	76
13	153
13	160
14	15
14	161
14	162
14	163
14	164
14	123
14	33
14	24
14	165
14	166
14	34
14	167
14	124
14	168
14	110
14	169
14	170
14	171
14	172
14	173
14	174
14	80
14	136
14	112
14	175
14	176
14	107
14	177
14	178
14	179
14	16
14	180
14	181
14	182
15	76
15	183
15	184
15	185
15	186
15	187
15	124
15	33
15	188
15	189
15	190
15	168
15	34
15	191
15	93
15	23
16	192
16	108
16	24
16	193
16	123
16	194
16	195
16	34
16	196
16	197
16	198
16	199
16	30
16	127
16	200
16	77
16	105
16	201
16	202
16	203
16	204
16	205
16	206
16	207
16	208
16	209
16	210
16	33
16	211
16	212
16	213
16	214
16	215
16	216
16	56
16	217
16	218
16	219
16	220
16	129
16	221
16	222
17	115
17	24
17	34
17	223
17	224
17	225
18	25
18	39
18	26
18	226
18	23
18	38
18	227
18	21
18	27
18	19
18	22
18	228
19	229
19	230
19	38
19	231
19	20
19	27
19	70
19	137
19	232
19	186
19	120
19	82
19	233
19	234
19	235
19	236
19	237
19	238
19	239
19	240
19	41
19	86
20	233
20	228
20	81
20	50
20	241
20	41
20	242
20	106
20	243
20	43
20	244
20	22
21	245
21	246
21	40
21	25
21	46
21	41
21	54
21	247
21	248
21	47
21	249
21	250
21	251
21	223
21	252
21	253
21	23
21	50
21	254
21	105
21	255
21	210
21	214
21	206
21	55
21	157
21	256
21	107
21	91
21	239
21	257
21	258
21	259
21	59
21	260
21	39
21	103
21	104
21	261
22	27
22	38
22	32
23	262
23	263
23	240
23	264
23	38
23	265
23	266
23	227
23	54
23	182
23	134
23	135
23	25
23	43
23	246
23	45
23	267
23	268
23	39
23	143
23	269
23	270
23	271
23	272
23	46
23	44
23	42
23	273
23	80
23	196
23	255
23	274
23	275
23	276
23	50
23	277
23	278
23	279
23	97
23	280
23	203
23	230
23	281
23	282
23	283
23	284
24	108
24	285
24	109
24	286
24	182
24	34
24	176
24	287
24	288
24	263
24	289
24	115
24	290
24	167
24	70
24	291
24	119
24	292
24	124
24	58
24	30
24	168
24	33
24	116
24	293
24	294
24	174
24	295
24	110
24	120
24	121
24	296
24	297
24	112
25	26
25	227
25	39
25	287
25	265
25	298
25	299
25	300
25	301
25	62
25	302
25	126
25	60
25	303
25	238
27	95
27	238
27	304
27	235
27	70
27	186
27	232
27	230
27	38
27	305
27	86
27	275
27	306
27	307
28	34
28	233
28	182
28	308
28	309
28	280
29	310
29	311
29	312
29	313
29	314
29	147
29	315
29	316
30	317
30	318
30	319
30	320
30	321
30	322
30	323
30	324
30	49
30	325
30	326
30	178
30	34
30	196
30	327
30	328
30	218
30	200
30	211
30	194
30	201
31	329
31	45
31	330
31	259
31	251
31	104
31	331
31	202
31	157
31	332
31	333
31	334
31	54
31	335
31	336
31	245
31	337
31	338
31	339
31	340
31	241
32	341
33	34
33	120
33	169
34	308
34	108
34	342
34	343
34	182
34	55
34	70
38	344
38	345
38	51
38	270
38	237
38	231
38	233
38	346
38	347
38	275
38	348
38	241
38	254
38	349
38	350
38	351
38	352
38	330
38	353
39	354
39	46
39	227
39	52
39	105
39	250
39	313
39	42
39	245
39	240
39	246
39	43
39	355
39	356
39	357
39	314
39	332
39	358
39	107
39	41
39	45
39	265
39	50
40	359
40	54
40	55
40	336
40	268
40	354
40	293
40	360
40	46
40	361
40	56
40	362
40	363
40	364
40	49
40	47
40	42
40	365
40	355
40	105
40	157
40	58
40	203
40	366
40	367
41	354
41	353
41	87
41	368
41	245
41	262
41	260
41	358
41	134
41	270
41	54
41	369
41	250
41	370
41	371
41	210
41	194
41	50
41	372
41	135
41	246
41	332
41	103
41	51
41	373
41	62
41	48
41	46
41	374
41	106
41	94
41	375
41	238
41	376
41	377
41	334
41	247
41	378
41	379
41	355
41	47
41	191
41	235
42	303
42	380
42	381
42	105
42	382
42	372
42	271
42	383
42	384
42	385
42	386
42	387
42	356
42	388
42	389
42	50
42	390
42	391
42	314
42	392
42	104
42	245
42	333
42	393
42	332
42	44
42	394
42	378
42	395
42	396
42	397
42	337
42	355
42	398
42	354
42	45
42	134
42	335
42	157
42	399
42	400
42	338
42	401
42	84
42	402
42	403
42	404
43	269
43	46
43	405
43	282
43	230
43	240
44	341
44	406
44	407
44	408
44	332
44	409
44	410
44	386
44	411
44	412
44	135
44	52
44	383
44	413
44	414
45	415
45	399
45	73
45	333
45	416
45	355
45	417
45	418
45	251
45	419
45	227
45	420
45	421
45	50
45	422
45	54
45	191
45	423
45	362
45	424
45	349
45	425
45	133
45	259
46	59
46	399
46	72
46	62
46	58
46	426
46	354
46	64
46	57
46	373
46	71
46	414
46	69
46	81
46	66
46	427
46	282
46	428
46	429
46	68
46	351
46	241
46	430
46	246
46	431
46	52
46	432
46	48
47	433
47	337
47	104
48	296
48	332
48	434
48	367
49	54
49	76
49	185
49	269
49	344
49	241
49	92
49	303
49	328
49	206
49	435
49	55
49	293
49	436
49	105
49	116
49	390
49	437
49	128
49	361
49	79
49	201
49	274
49	317
49	321
49	327
49	438
49	439
49	213
49	202
49	440
49	325
49	322
49	441
49	56
49	442
49	363
50	259
50	368
50	52
50	228
50	81
50	241
50	354
50	443
50	444
50	191
50	245
50	324
50	367
50	338
50	271
50	314
50	404
50	333
51	445
51	446
51	105
51	56
51	447
51	354
51	353
51	54
51	448
51	449
51	368
51	278
51	366
51	450
51	338
51	257
51	451
51	340
51	269
52	452
52	453
52	228
52	241
52	81
52	351
52	269
52	182
52	128
52	454
52	333
52	133
52	365
52	340
52	254
52	455
52	456
52	146
52	457
52	362
52	367
52	458
52	157
52	335
52	248
52	135
52	316
52	459
52	402
52	287
52	460
52	413
52	461
53	72
54	187
54	124
54	87
54	183
54	354
54	189
54	268
54	454
54	346
54	76
54	329
54	331
54	185
54	462
54	378
54	463
54	333
54	464
54	316
54	465
54	191
54	466
54	467
55	468
55	360
55	105
55	259
55	317
55	469
55	324
55	201
55	56
55	128
56	470
56	335
56	251
56	392
56	332
56	471
56	360
56	364
56	327
56	472
56	289
56	207
56	202
56	196
56	473
56	212
56	213
56	390
56	293
56	201
56	128
56	194
56	437
56	105
56	133
56	474
56	210
56	77
56	214
57	62
57	58
57	475
57	65
57	476
57	477
57	478
57	479
57	480
57	59
57	282
57	69
57	426
57	72
57	481
57	64
57	66
57	373
57	482
57	483
57	484
57	485
57	420
57	486
57	231
57	487
58	72
58	59
58	64
58	66
58	69
58	488
58	62
58	426
58	282
58	373
58	192
58	286
58	351
58	393
58	489
58	67
58	490
58	491
58	255
58	439
58	492
58	493
58	206
58	494
58	124
58	107
58	495
58	112
59	64
59	66
59	71
59	69
59	282
59	62
59	426
59	72
59	430
59	496
59	497
59	498
59	256
59	499
60	485
61	470
61	64
61	244
61	500
61	68
61	132
61	501
61	485
61	502
62	503
62	63
62	64
62	504
62	373
62	341
62	505
62	371
62	140
62	185
62	145
62	267
62	150
62	203
62	72
62	71
62	66
62	476
62	67
63	427
63	506
63	507
63	508
63	150
63	71
63	509
63	476
64	485
64	65
64	68
64	90
64	506
64	282
64	510
64	69
64	72
64	483
65	483
65	68
65	485
65	282
65	510
65	430
65	90
65	477
65	475
65	511
65	512
65	513
65	476
65	481
65	514
66	316
66	515
66	368
66	69
66	71
66	282
66	426
66	72
67	430
67	516
67	485
67	286
67	282
67	238
67	490
67	491
67	517
67	518
67	519
68	470
68	500
68	485
68	510
68	430
68	90
68	282
68	520
68	511
68	69
68	373
69	444
69	506
69	521
69	522
69	523
69	524
69	525
69	426
69	72
69	526
69	527
69	432
69	509
69	90
69	528
69	362
69	466
69	349
69	219
69	529
69	500
70	530
70	233
70	108
70	239
70	444
70	330
70	82
70	531
70	117
70	280
70	169
70	355
70	182
70	492
70	532
70	495
70	170
71	508
71	233
71	427
71	429
71	134
71	533
71	511
72	534
72	426
72	535
72	536
72	537
72	369
72	507
72	285
72	538
72	500
72	539
72	511
72	540
72	282
72	339
72	455
72	353
72	396
72	541
72	373
72	542
72	268
72	351
72	140
72	423
72	510
72	356
73	420
73	376
73	543
73	133
73	544
73	467
73	270
73	447
73	528
73	260
73	545
73	546
73	89
73	378
73	413
73	422
73	547
73	548
74	233
74	134
74	254
74	549
74	466
74	504
74	550
74	287
74	551
74	552
74	194
74	206
74	196
74	128
74	505
74	553
74	186
74	101
74	554
74	555
75	556
75	557
75	354
75	558
75	152
75	559
75	468
75	560
75	267
75	148
75	561
76	183
76	187
76	185
76	553
76	84
76	562
76	189
76	396
76	267
76	147
76	117
76	105
76	316
76	269
76	563
76	564
76	565
76	566
76	190
76	567
76	568
76	467
76	150
76	466
76	462
76	233
76	186
76	569
76	124
76	341
76	570
76	80
76	119
76	571
76	572
76	573
76	352
77	420
77	147
77	574
77	323
77	196
78	333
78	183
78	113
78	181
78	176
78	162
78	197
78	161
78	575
78	120
78	121
79	576
79	128
79	133
79	136
79	322
79	201
79	336
79	105
79	400
79	577
80	184
80	578
80	269
80	579
80	580
80	581
80	582
80	116
80	85
80	401
80	400
80	577
80	105
80	176
80	583
80	127
80	274
80	584
80	194
80	361
80	120
80	161
81	228
81	134
81	585
81	452
81	241
81	586
81	155
81	587
81	333
81	454
81	460
81	554
81	588
81	308
81	260
81	94
81	243
81	405
81	204
82	234
82	306
82	233
82	180
82	269
82	237
82	94
82	405
82	182
82	381
82	275
82	176
82	113
82	301
82	520
82	589
82	460
82	277
82	201
82	588
83	590
83	388
83	239
83	143
83	243
84	354
84	141
84	143
84	332
84	146
84	591
84	150
84	140
84	573
84	153
84	152
85	398
85	592
85	593
85	212
85	128
85	219
85	594
85	198
85	595
85	215
85	193
85	291
85	328
85	222
85	205
85	401
85	130
85	327
85	518
85	596
86	429
86	597
86	598
86	378
86	233
86	95
86	454
86	94
87	183
87	134
87	567
88	92
88	599
88	204
88	219
88	600
88	518
88	601
88	193
88	594
88	198
88	259
89	454
89	464
89	93
89	602
89	603
89	604
90	427
90	485
90	282
90	510
90	430
90	605
90	606
90	607
90	507
90	608
90	396
90	426
90	604
90	609
90	610
90	285
90	603
91	611
91	256
91	233
91	612
91	269
91	613
91	369
91	614
91	615
91	444
92	616
92	617
92	618
92	201
92	284
92	619
92	157
92	620
92	574
92	259
93	621
93	454
93	602
93	189
93	603
93	622
93	623
93	624
93	625
93	465
93	626
93	627
93	191
93	628
93	118
93	629
94	630
94	99
94	266
94	631
94	376
94	632
94	231
94	351
94	457
94	137
94	606
94	633
94	233
94	568
94	237
94	131
94	598
94	597
94	241
95	454
95	632
96	376
96	612
96	100
96	634
96	610
96	457
98	635
98	598
98	636
98	627
99	135
99	602
99	189
100	598
101	265
101	196
101	271
101	637
101	582
101	404
101	132
101	468
101	638
101	128
101	554
102	339
102	370
103	639
103	246
103	614
104	154
104	333
104	135
104	501
104	404
104	128
104	201
104	218
104	640
104	327
104	105
105	333
105	545
105	335
105	183
105	331
105	420
105	578
105	414
105	236
105	468
105	378
105	227
105	274
105	439
105	400
105	390
105	210
105	446
105	641
105	200
105	214
105	204
105	196
105	206
105	128
105	642
105	643
105	644
105	596
105	645
105	646
105	198
105	647
105	284
105	129
105	203
105	259
105	116
105	648
105	213
105	291
105	205
105	218
105	649
105	650
105	651
105	503
105	251
105	321
105	202
105	361
105	201
105	472
105	217
105	437
105	216
105	307
106	538
106	588
106	425
106	652
106	653
106	452
106	654
106	655
106	656
106	268
106	415
106	657
106	458
106	658
106	134
106	137
106	358
106	659
106	339
106	660
106	661
106	662
106	663
106	664
106	391
106	467
106	665
107	666
107	667
107	252
107	182
107	128
107	200
107	206
107	263
107	196
107	668
107	217
108	120
108	296
110	117
110	532
110	569
110	119
110	669
110	182
110	124
112	333
112	271
112	179
112	670
112	165
112	280
112	671
112	163
112	120
112	168
112	355
112	114
112	170
112	181
112	167
113	134
113	672
113	176
113	181
113	124
113	162
113	168
113	532
113	120
113	163
114	669
114	569
114	117
114	179
115	454
115	673
115	224
115	668
115	225
115	287
115	255
115	674
115	367
115	675
116	470
116	676
116	677
116	344
116	678
116	269
116	468
116	593
116	127
116	128
116	274
116	648
116	446
116	305
116	390
116	205
116	679
116	439
116	194
116	215
116	213
116	435
116	642
116	206
116	210
116	214
116	307
116	201
116	289
116	680
116	681
116	204
116	198
117	135
117	185
117	124
117	569
117	119
117	167
117	682
117	133
117	161
117	532
117	120
118	683
118	517
118	441
118	629
118	205
118	684
118	469
119	124
119	169
119	669
119	569
120	233
120	332
120	685
120	569
120	532
120	166
120	178
120	168
120	165
120	182
120	669
120	174
120	176
120	169
120	170
120	161
120	172
120	163
120	179
120	181
120	563
120	297
121	178
121	163
121	169
121	563
121	166
121	174
121	165
121	172
121	168
122	429
122	545
122	686
122	331
122	329
122	543
122	252
122	687
122	688
122	290
122	355
122	689
122	287
124	183
124	176
124	555
124	690
124	569
124	691
125	692
125	137
125	429
125	329
125	367
125	287
125	182
125	255
125	693
125	694
126	684
127	647
127	274
127	594
127	695
127	696
127	208
127	446
127	219
127	649
127	648
127	199
128	303
128	137
128	429
128	231
128	243
128	206
128	321
128	194
128	325
128	293
128	324
128	680
128	217
128	439
128	182
128	435
128	274
128	196
128	305
128	207
128	289
128	201
128	697
129	641
129	200
129	643
129	317
130	468
130	672
130	698
130	194
130	327
130	401
130	205
130	699
130	437
131	135
131	611
131	134
131	297
131	700
131	701
131	585
131	330
131	155
131	536
131	702
131	460
131	703
131	234
131	614
131	481
131	137
131	704
131	677
132	244
132	313
132	470
132	547
132	501
132	638
132	617
132	331
132	259
133	475
133	565
133	134
133	282
133	234
133	213
133	446
134	585
134	135
134	155
134	227
134	338
134	481
134	705
134	706
134	691
134	586
134	351
134	663
134	368
134	377
134	240
134	448
134	140
134	418
134	314
134	707
134	372
134	607
134	708
134	445
134	487
134	709
134	254
135	196
135	394
135	524
135	606
135	710
135	387
135	711
135	311
135	340
135	598
135	586
135	568
135	431
135	712
135	504
135	397
135	545
135	467
135	713
135	714
135	457
135	148
135	367
135	480
135	693
135	184
135	155
135	715
135	227
[truncated: 3,451 more rows]
