# Supplementary material for: Optimizing the robustness of higher-low order coupled networks
Source: PLoS One. 2024 Mar 14;19(3):e0298439. doi: 10.1371/journal.pone.0298439 (PMC10939264; doi:10.1371/journal.pone.0298439)
Supplement: S1 Data — (ZIP) [file pone.0298439.s001.zip › Data/ia-infect-dublin.txt]

14 1
30 1
63 1
78 1
83 1
97 1
120 1
125 1
130 1
144 1
157 1
174 1
185 1
196 1
210 1
240 1
274 1
293 1
305 1
318 1
328 1
333 1
342 1
361 1
7 2
39 2
74 2
75 2
104 2
116 2
148 2
149 2
182 2
200 2
201 2
221 2
223 2
235 2
239 2
274 2
283 2
286 2
291 2
343 2
347 2
362 2
366 2
372 2
380 2
410 2
6 3
14 3
28 3
57 3
96 3
109 3
110 3
128 3
129 3
157 3
163 3
172 3
197 3
229 3
236 3
241 3
245 3
249 3
273 3
287 3
307 3
333 3
398 3
76 4
159 4
252 4
290 4
302 4
381 4
393 4
9 5
14 5
21 5
30 5
58 5
78 5
85 5
97 5
144 5
157 5
173 5
233 5
240 5
273 5
318 5
333 5
335 5
337 5
342 5
22 6
96 6
188 6
214 6
236 6
265 6
363 6
12 7
51 7
104 7
116 7
148 7
149 7
183 7
186 7
193 7
200 7
216 7
223 7
226 7
227 7
270 7
282 7
286 7
304 7
366 7
372 7
11 8
43 8
49 8
60 8
63 8
94 8
162 8
178 8
195 8
208 8
217 8
222 8
271 8
275 8
278 8
320 8
370 8
372 8
13 9
29 9
37 9
41 9
54 9
61 9
64 9
90 9
126 9
128 9
157 9
163 9
173 9
179 9
225 9
233 9
236 9
258 9
263 9
273 9
277 9
287 9
318 9
335 9
349 9
377 9
386 9
402 9
62 10
92 10
385 10
43 11
49 11
162 11
178 11
195 11
208 11
217 11
222 11
228 11
243 11
271 11
278 11
297 11
320 11
347 11
372 11
392 11
51 12
104 12
116 12
148 12
183 12
193 12
216 12
223 12
226 12
270 12
282 12
362 12
366 12
372 12
380 12
410 12
29 13
37 13
54 13
61 13
64 13
90 13
126 13
155 13
163 13
188 13
196 13
225 13
236 13
273 13
277 13
296 13
335 13
342 13
349 13
377 13
402 13
37 14
41 14
54 14
90 14
129 14
139 14
172 14
225 14
241 14
258 14
262 14
301 14
307 14
319 14
342 14
398 14
401 14
32 15
72 15
118 15
134 15
31 16
76 16
99 16
151 16
165 16
176 16
204 16
218 16
232 16
242 16
244 16
336 16
356 16
359 16
56 17
133 17
152 17
279 17
282 17
330 17
381 17
399 17
40 18
59 18
212 18
243 18
256 18
304 18
384 18
146 19
257 19
262 19
385 19
73 20
98 20
145 20
174 20
275 20
292 20
376 20
58 21
73 21
78 21
85 21
97 21
105 21
144 21
150 21
157 21
173 21
174 21
206 21
229 21
277 21
293 21
318 21
337 21
342 21
364 21
369 21
71 22
87 22
92 22
96 22
100 22
110 22
146 22
157 22
179 22
188 22
236 22
249 22
250 22
257 22
262 22
398 22
60 23
125 23
185 23
205 23
231 23
300 23
277 24
35 25
79 25
124 25
156 25
276 25
298 25
378 25
76 26
82 26
166 26
212 26
243 26
279 26
383 26
390 26
30 27
37 28
57 28
86 28
90 28
96 28
110 28
172 28
197 28
229 28
262 28
307 28
312 28
333 28
37 29
54 29
61 29
64 29
90 29
126 29
155 29
163 29
225 29
277 29
335 29
349 29
377 29
398 29
402 29
38 30
97 30
105 30
132 30
135 30
144 30
150 30
196 30
233 30
240 30
243 30
274 30
285 30
293 30
297 30
318 30
322 30
326 30
337 30
342 30
364 30
400 30
165 31
176 31
218 31
232 31
242 31
336 31
359 31
40 33
152 33
204 33
252 33
253 33
310 33
43 34
45 34
63 34
121 34
271 34
275 34
347 34
372 34
50 35
55 35
57 35
79 35
100 35
124 35
156 35
276 35
298 35
334 35
378 35
387 35
389 35
63 36
73 36
114 36
125 36
150 36
205 36
219 36
261 36
305 36
326 36
333 36
337 36
358 36
408 36
54 37
64 37
90 37
126 37
150 37
155 37
163 37
225 37
273 37
277 37
296 37
335 37
349 37
369 37
402 37
83 38
132 38
150 38
157 38
169 38
240 38
259 38
274 38
285 38
297 38
326 38
358 38
51 39
74 39
75 39
104 39
116 39
149 39
182 39
200 39
201 39
227 39
235 39
239 39
270 39
274 39
283 39
286 39
291 39
343 39
351 39
362 39
380 39
410 39
68 40
80 40
82 40
118 40
137 40
138 40
166 40
176 40
212 40
230 40
254 40
289 40
325 40
346 40
383 40
394 40
395 40
406 40
58 41
207 41
281 41
293 41
377 41
157 42
179 42
190 42
264 42
334 42
373 42
389 42
49 43
60 43
67 43
81 43
94 43
121 43
135 43
154 43
162 43
178 43
184 43
208 43
217 43
222 43
228 43
251 43
255 43
271 43
278 43
320 43
357 43
370 43
372 43
78 44
157 44
191 44
206 44
233 44
240 44
333 44
369 44
122 45
142 45
223 45
246 45
372 45
404 45
405 45
68 46
76 46
113 46
159 46
176 46
187 46
218 46
252 46
253 46
290 46
302 46
304 46
310 46
344 46
374 46
406 46
111 47
120 47
147 47
168 47
177 47
180 47
189 47
210 47
213 47
237 47
266 47
314 47
323 47
119 48
209 48
211 48
157 49
162 49
208 49
217 49
222 49
255 49
271 49
278 49
365 49
370 49
372 49
55 50
65 50
79 50
124 50
156 50
209 50
224 50
276 50
295 50
298 50
334 50
350 50
378 50
387 50
389 50
75 51
116 51
148 51
182 51
183 51
193 51
216 51
223 51
226 51
235 51
239 51
270 51
282 51
283 51
286 51
291 51
355 51
366 51
372 51
397 51
410 51
98 52
112 52
127 52
175 52
275 52
339 52
347 52
365 52
366 52
60 53
91 53
114 53
120 53
125 53
140 53
185 53
205 53
300 53
305 53
388 53
408 53
64 54
90 54
126 54
155 54
163 54
196 54
214 54
225 54
273 54
277 54
285 54
296 54
335 54
377 54
79 55
124 55
236 55
334 55
350 55
82 56
89 56
133 56
152 56
256 56
279 56
330 56
346 56
383 56
384 56
399 56
65 57
79 57
110 57
197 57
215 57
236 57
287 57
295 57
298 57
334 57
78 58
85 58
97 58
105 58
144 58
150 58
173 58
206 58
233 58
293 58
318 58
342 58
364 58
369 58
127 59
158 59
269 59
331 59
343 59
410 59
83 60
91 60
114 60
120 60
125 60
130 60
140 60
147 60
162 60
180 60
185 60
205 60
210 60
213 60
222 60
231 60
237 60
245 60
266 60
278 60
288 60
300 60
305 60
314 60
315 60
323 60
348 60
388 60
408 60
64 61
126 61
155 61
225 61
263 61
273 61
277 61
335 61
349 61
350 61
377 61
402 61
139 62
312 62
398 62
67 63
94 63
121 63
148 63
154 63
162 63
178 63
181 63
192 63
228 63
255 63
271 63
305 63
328 63
347 63
354 63
357 63
90 64
163 64
225 64
273 64
277 64
335 64
337 64
79 65
215 65
224 65
295 65
70 66
84 66
131 66
186 66
221 66
227 66
304 66
306 66
311 66
321 66
404 66
94 67
121 67
148 67
154 67
162 67
170 67
178 67
192 67
217 67
222 67
228 67
255 67
271 67
278 67
305 67
328 67
354 67
357 67
370 67
372 67
99 68
106 68
113 68
117 68
118 68
176 68
212 68
218 68
232 68
302 68
336 68
356 68
367 68
375 68
98 69
102 69
169 69
217 69
220 69
234 69
243 69
278 69
284 69
315 69
365 69
153 70
316 70
321 70
132 71
157 71
229 71
241 71
326 71
106 72
108 72
118 72
212 72
230 72
244 72
254 72
332 72
352 72
356 72
367 72
102 73
145 73
174 73
208 73
217 73
251 73
274 73
275 73
278 73
292 73
314 73
315 73
341 73
361 73
370 73
372 73
116 74
136 74
149 74
182 74
193 74
201 74
235 74
239 74
270 74
282 74
283 74
286 74
291 74
343 74
362 74
380 74
407 74
410 74
104 75
116 75
148 75
149 75
182 75
216 75
235 75
239 75
270 75
282 75
283 75
286 75
291 75
304 75
306 75
343 75
362 75
366 75
380 75
410 75
99 76
107 76
113 76
159 76
166 76
187 76
198 76
204 76
252 76
260 76
290 76
302 76
304 76
310 76
325 76
336 76
356 76
374 76
379 76
381 76
383 76
393 76
406 76
86 77
103 77
172 77
236 77
294 77
317 77
382 77
85 78
97 78
105 78
144 78
173 78
196 78
233 78
318 78
333 78
342 78
349 78
358 78
364 78
369 78
119 79
124 79
156 79
209 79
211 79
224 79
276 79
298 79
334 79
378 79
89 80
107 80
123 80
137 80
202 80
352 80
379 80
406 80
84 81
98 81
111 81
140 81
145 81
174 81
195 81
222 81
251 81
275 81
278 81
320 81
89 82
159 82
166 82
212 82
243 82
279 82
310 82
383 82
384 82
390 82
112 83
150 83
157 83
220 83
240 83
285 83
308 83
337 83
358 83
95 84
104 84
115 84
131 84
186 84
221 84
227 84
282 84
286 84
291 84
304 84
306 84
366 84
380 84
404 84
97 85
105 85
139 85
173 85
207 85
225 85
233 85
318 85
342 85
364 85
369 85
96 86
103 86
211 86
241 86
317 86
382 86
157 87
257 87
391 87
112 88
135 88
222 88
231 88
259 88
275 88
282 88
357 88
133 89
152 89
212 89
256 89
279 89
304 89
325 89
329 89
330 89
383 89
384 89
399 89
126 90
132 90
150 90
163 90
225 90
258 90
273 90
277 90
287 90
318 90
319 90
335 90
349 90
361 90
377 90
396 90
402 90
102 91
111 91
114 91
120 91
125 91
130 91
132 91
140 91
157 91
185 91
205 91
210 91
217 91
231 91
266 91
288 91
300 91
314 91
348 91
388 91
392 91
408 91
157 92
262 92
333 92
378 92
385 92
387 92
403 92
191 93
272 93
285 93
353 93
121 94
148 94
154 94
157 94
170 94
178 94
181 94
184 94
192 94
217 94
222 94
228 94
238 94
255 94
271 94
275 94
278 94
320 94
322 94
354 94
357 94
370 94
397 94
149 95
186 95
372 95
214 96
312 96
363 96
105 97
132 97
144 97
157 97
173 97
196 97
293 97
318 97
342 97
364 97
145 98
195 98
216 98
234 98
251 98
278 98
314 98
347 98
361 98
137 99
151 99
165 99
176 99
204 99
218 99
232 99
242 99
244 99
304 99
336 99
356 99
359 99
179 100
188 100
214 100
236 100
241 100
249 100
287 100
294 100
312 100
326 100
340 100
373 100
391 100
141 101
231 101
303 101
169 102
220 102
228 102
234 102
245 102
278 102
284 102
315 102
365 102
179 103
236 103
317 103
382 103
116 104
149 104
182 104
183 104
186 104
200 104
201 104
216 104
223 104
226 104
239 104
283 104
286 104
291 104
304 104
343 104
351 104
362 104
366 104
380 104
410 104
144 105
155 105
173 105
180 105
196 105
225 105
233 105
285 105
293 105
318 105
333 105
342 105
369 105
108 106
113 106
118 106
176 106
212 106
218 106
230 106
244 106
248 106
254 106
289 106
332 106
345 106
356 106
359 106
367 106
368 106
375 106
159 107
187 107
198 107
252 107
290 107
302 107
304 107
310 107
379 107
381 107
384 107
393 107
230 108
253 108
332 108
352 108
356 108
394 108
128 109
139 109
157 109
172 109
236 109
241 109
287 109
318 109
340 109
398 109
172 110
197 110
236 110
245 110
262 110
307 110
114 111
120 111
125 111
147 111
157 111
168 111
177 111
180 111
189 111
210 111
213 111
231 111
237 111
261 111
266 111
288 111
314 111
323 111
392 111
408 111
169 112
243 112
292 112
339 112
357 112
118 113
199 113
244 113
302 113
304 113
344 113
125 114
140 114
185 114
205 114
210 114
217 114
231 114
300 114
305 114
314 114
333 114
337 114
348 114
370 114
408 114
131 115
143 115
186 115
194 115
221 115
227 115
311 115
316 115
148 116
149 116
158 116
182 116
200 116
201 116
221 116
226 116
227 116
235 116
239 116
270 116
282 116
283 116
286 116
291 116
343 116
355 116
362 116
366 116
380 116
397 116
410 116
212 117
367 117
375 117
133 118
164 118
212 118
244 118
248 118
254 118
302 118
330 118
332 118
368 118
375 118
156 119
157 119
209 119
211 119
130 120
157 120
168 120
177 120
180 120
185 120
210 120
213 120
237 120
259 120
261 120
266 120
288 120
300 120
314 120
323 120
148 121
154 121
170 121
178 121
181 121
184 121
192 121
208 121
222 121
228 121
238 121
255 121
278 121
328 121
339 121
354 121
357 121
370 121
372 121
148 122
161 122
226 122
243 122
274 122
286 122
327 122
355 122
376 122
410 122
137 123
268 123
297 123
325 123
329 123
406 123
156 124
224 124
276 124
298 124
350 124
373 124
378 124
130 125
140 125
189 125
205 125
210 125
231 125
300 125
305 125
314 125
333 125
337 125
348 125
388 125
408 125
155 126
163 126
225 126
272 126
277 126
296 126
318 126
335 126
349 126
377 126
175 127
220 127
339 127
366 127
376 127
410 127
157 128
168 128
209 128
240 128
245 128
299 128
314 128
369 128
225 129
277 129
319 129
401 129
140 130
205 130
210 130
231 130
300 130
348 130
370 130
408 130
186 131
227 131
139 132
150 132
207 132
274 132
305 132
337 132
369 132
396 132
408 132
304 133
330 133
356 133
384 133
332 134
352 134
394 134
217 135
274 135
275 135
361 135
142 136
246 136
338 136
360 136
404 136
151 137
202 137
204 137
218 137
242 137
268 137
302 137
304 137
325 137
329 137
330 137
346 137
379 137
381 137
399 137
406 137
254 138
236 139
241 139
262 139
312 139
318 139
398 139
157 140
185 140
205 140
217 140
231 140
251 140
300 140
333 140
348 140
388 140
408 140
231 141
303 141
143 142
246 142
274 142
338 142
405 142
160 143
194 143
218 143
226 143
246 143
338 143
150 144
173 144
196 144
206 144
261 144
293 144
318 144
326 144
337 144
342 144
364 144
402 144
157 145
195 145
251 145
257 146
262 146
385 146
168 147
177 147
180 147
189 147
210 147
213 147
237 147
261 147
266 147
288 147
314 147
323 147
392 147
149 148
162 148
170 148
178 148
184 148
192 148
193 148
205 148
216 148
222 148
223 148
226 148
228 148
255 148
270 148
271 148
275 148
282 148
286 148
291 148
320 148
324 148
328 148
347 148
354 148
357 148
361 148
366 148
372 148
376 148
380 148
410 148
182 149
200 149
201 149
226 149
235 149
239 149
282 149
283 149
286 149
291 149
304 149
343 149
362 149
366 149
372 149
380 149
410 149
157 150
173 150
214 150
229 150
240 150
258 150
263 150
274 150
285 150
305 150
318 150
337 150
358 150
364 150
396 150
408 150
165 151
176 151
204 151
218 151
232 151
242 151
336 151
359 151
202 152
253 152
256 152
260 152
282 152
304 152
374 152
384 152
399 152
316 153
321 153
170 154
178 154
192 154
208 154
217 154
222 154
228 154
255 154
271 154
354 154
357 154
372 154
163 155
225 155
277 155
296 155
335 155
349 155
377 155
215 156
224 156
276 156
280 156
298 156
378 156
387 156
179 157
181 157
185 157
191 157
205 157
206 157
207 157
209 157
214 157
236 157
240 157
245 157
249 157
274 157
280 157
287 157
288 157
294 157
309 157
312 157
333 157
353 157
373 157
391 157
398 157
246 158
331 158
187 159
198 159
202 159
232 159
252 159
253 159
290 159
302 159
304 159
310 159
325 159
379 159
381 159
393 159
194 160
218 160
274 161
327 161
355 161
174 162
178 162
184 162
195 162
208 162
217 162
222 162
255 162
259 162
271 162
278 162
288 162
320 162
328 162
357 162
370 162
372 162
188 163
225 163
236 163
273 163
277 163
318 163
319 163
335 163
337 163
349 163
361 163
377 163
398 163
254 164
394 164
176 165
204 165
218 165
232 165
242 165
336 165
356 165
359 165
202 166
218 166
243 166
253 166
310 166
325 166
383 166
390 166
211 167
214 167
262 167
307 167
409 167
177 168
180 168
189 168
210 168
213 168
237 168
261 168
266 168
288 168
314 168
323 168
392 168
220 169
234 169
243 169
275 169
284 169
315 169
365 169
376 169
178 170
192 170
255 170
354 170
357 170
301 171
307 171
197 172
229 172
241 172
262 172
280 172
287 172
307 172
312 172
326 172
233 173
240 173
251 173
259 173
285 173
293 173
318 173
335 173
337 173
342 173
353 173
364 173
238 174
274 174
284 174
292 174
305 174
314 174
315 174
370 174
204 176
218 176
232 176
242 176
253 176
336 176
359 176
367 176
375 176
180 177
210 177
213 177
237 177
261 177
266 177
314 177
386 177
392 177
184 178
192 178
208 178
217 178
222 178
228 178
234 178
255 178
271 178
275 178
328 178
357 178
370 178
372 178
188 179
211 179
236 179
262 179
280 179
287 179
294 179
333 179
373 179
391 179
398 179
189 180
210 180
213 180
237 180
261 180
266 180
314 180
323 180
386 180
392 180
220 181
238 181
297 181
305 181
376 181
183 182
193 182
200 182
201 182
223 182
235 182
239 182
270 182
283 182
286 182
291 182
343 182
362 182
366 182
380 182
410 182
193 183
216 183
223 183
226 183
239 183
270 183
282 183
286 183
291 183
366 183
372 183
410 183
192 184
208 184
217 184
228 184
255 184
271 184
320 184
328 184
354 184
357 184
372 184
205 185
210 185
231 185
300 185
314 185
333 185
348 185
388 185
408 185
221 186
227 186
282 186
286 186
304 186
306 186
316 186
404 186
198 187
252 187
290 187
302 187
304 187
310 187
379 187
381 187
383 187
384 187
393 187
236 188
249 188
262 188
319 188
205 189
210 189
222 189
237 189
261 189
288 189
300 189
314 189
323 189
348 189
392 189
264 190
258 191
259 191
281 191
285 191
293 191
319 191
333 191
353 191
361 191
369 191
208 192
217 192
222 192
228 192
243 192
255 192
271 192
284 192
292 192
297 192
320 192
328 192
339 192
354 192
357 192
372 192
200 193
216 193
223 193
226 193
235 193
239 193
246 193
270 193
274 193
275 193
282 193
286 193
291 193
304 193
306 193
343 193
366 193
372 193
380 193
397 193
404 193
267 194
316 194
351 194
404 194
217 195
251 195
275 195
347 195
293 196
318 196
245 197
307 197
317 197
386 197
252 198
302 198
304 198
310 198
325 198
379 198
381 198
302 199
344 199
201 200
226 200
239 200
267 200
270 200
274 200
286 200
291 200
362 200
366 200
380 200
410 200
216 201
223 201
235 201
239 201
283 201
286 201
291 201
304 201
306 201
343 201
362 201
380 201
410 201
346 202
409 203
218 204
232 204
242 204
325 204
336 204
359 204
210 205
231 205
288 205
300 205
305 205
314 205
333 205
348 205
408 205
229 206
240 206
258 206
281 206
285 206
293 206
318 206
319 206
326 206
333 206
342 206
353 206
361 206
369 206
371 206
296 207
333 207
342 207
217 208
222 208
228 208
255 208
271 208
278 208
320 208
357 208
365 208
370 208
372 208
211 209
262 209
213 210
217 210
231 210
237 210
261 210
266 210
274 210
288 210
300 210
305 210
314 210
323 210
348 210
392 210
408 210
243 212
244 212
256 212
260 212
268 212
310 212
332 212
356 212
375 212
237 213
261 213
266 213
288 213
314 213
323 213
386 213
408 213
294 214
337 214
295 215
223 216
226 216
235 216
270 216
274 216
282 216
286 216
291 216
343 216
362 216
366 216
372 216
380 216
397 216
410 216
222 217
228 217
243 217
266 217
271 217
278 217
284 217
288 217
292 217
303 217
320 217
357 217
370 217
372 217
232 218
239 218
242 218
253 218
304 218
336 218
359 218
404 218
234 220
284 220
315 220
365 220
227 221
306 221
404 221
228 222
251 222
255 222
271 222
278 222
292 222
297 222
320 222
370 222
372 222
226 223
243 223
270 223
282 223
283 223
286 223
291 223
343 223
362 223
366 223
372 223
397 223
410 223
276 224
298 224
378 224
263 225
273 225
277 225
296 225
318 225
335 225
337 225
349 225
377 225
401 225
402 225
235 226
239 226
270 226
282 226
291 226
313 226
355 226
362 226
366 226
372 226
380 226
397 226
410 226
304 227
306 227
362 227
404 227
255 228
271 228
297 228
315 228
328 228
354 228
357 228
365 228
236 229
307 229
326 229
337 229
253 230
254 230
332 230
394 230
266 231
300 231
303 231
305 231
333 231
348 231
357 231
388 231
408 231
242 232
304 232
336 232
359 232
406 232
293 233
305 233
315 233
318 233
337 233
342 233
364 233
275 234
284 234
305 234
314 234
315 234
365 234
239 235
282 235
283 235
286 235
291 235
343 235
351 235
362 235
366 235
380 235
397 235
410 235
245 236
249 236
257 236
262 236
287 236
319 236
326 236
398 236
261 237
266 237
288 237
314 237
323 237
386 237
243 238
266 238
297 238
300 238
305 238
274 239
282 239
283 239
286 239
291 239
343 239
362 239
380 239
410 239
318 240
333 240
337 240
358 240
312 241
319 241
340 241
377 241
382 241
398 241
244 242
304 242
336 242
359 242
255 243
274 243
279 243
284 243
297 243
304 243
328 243
354 243
376 243
390 243
399 243
356 244
284 245
299 245
315 245
348 245
306 246
338 246
360 246
372 246
405 246
307 247
262 249
287 249
262 250
275 251
278 251
314 251
347 251
370 251
290 252
302 252
304 252
310 252
379 252
381 252
304 253
352 253
359 253
367 253
374 253
395 253
332 254
356 254
271 255
328 255
354 255
357 255
370 255
260 256
279 256
304 256
262 257
312 257
385 257
285 258
386 258
391 258
398 258
261 259
274 259
300 259
353 259
371 259
379 260
266 261
288 261
305 261
314 261
358 261
392 261
398 262
335 263
402 263
312 265
333 265
288 266
314 266
318 266
323 266
408 266
343 267
351 267
404 267
325 268
329 268
346 268
406 268
282 270
283 270
291 270
343 270
362 270
366 270
372 270
397 270
278 271
320 271
357 271
370 271
372 271
397 271
281 272
285 272
293 272
369 272
371 272
277 273
296 273
349 273
377 273
402 273
282 274
283 274
304 274
306 274
314 274
333 274
337 274
400 274
404 274
347 275
298 276
378 276
387 276
318 277
319 277
342 277
349 277
402 277
320 278
357 278
365 278
370 278
372 278
325 279
384 279
390 279
399 279
373 280
369 281
371 281
283 282
286 282
291 282
321 282
360 282
362 282
366 282
372 282
380 282
397 282
404 282
410 282
286 283
291 283
311 283
343 283
362 283
372 283
380 283
410 283
292 284
315 284
347 284
365 284
370 284
372 284
293 285
353 285
369 285
386 285
291 286
311 286
343 286
355 286
362 286
366 286
372 286
380 286
410 286
335 287
391 287
300 288
305 288
314 288
323 288
333 288
369 288
392 288
408 288
302 290
304 290
310 290
379 290
381 290
384 290
393 290
343 291
362 291
372 291
380 291
410 291
305 292
314 292
315 292
361 292
372 292
376 292
318 293
319 293
342 293
364 293
335 296
349 296
377 296
402 296
304 297
305 297
316 297
321 297
328 297
354 297
399 297
378 298
389 298
409 299
305 300
314 300
333 300
348 300
408 300
307 301
304 302
310 302
325 302
344 302
356 302
375 302
379 302
381 302
393 302
395 302
406 302
357 303
310 304
311 304
313 304
316 304
321 304
325 304
336 304
374 304
379 304
381 304
399 304
406 304
410 304
326 305
333 305
337 305
348 305
408 305
311 306
360 306
362 306
404 306
319 307
373 307
409 307
333 309
334 309
340 309
389 309
374 310
379 310
381 310
384 310
393 310
406 310
333 312
407 313
318 314
323 314
361 314
386 314
392 314
365 315
321 316
382 317
335 318
337 318
342 318
364 318
402 318
398 319
401 319
370 320
351 321
386 323
329 325
330 325
346 325
406 325
333 326
337 326
355 327
354 328
357 328
372 328
399 329
406 329
336 330
368 332
375 332
340 333
373 333
403 333
408 333
378 334
389 334
349 335
377 335
402 335
359 336
374 336
396 337
360 338
347 339
365 339
366 339
389 340
391 340
402 340
376 341
364 342
369 342
362 343
366 343
380 343
410 343
406 346
365 347
388 348
408 348
362 351
404 351
410 351
367 352
386 353
361 354
376 355
395 356
386 358
369 361
380 362
410 362
372 366
380 366
397 366
375 368
396 369
372 370
388 370
397 372
378 373
409 373
381 374
387 378
389 378
381 379
393 379
410 380
383 381
390 383
399 384
391 386
398 386
408 392
