# Supplementary material for: Optimizing the robustness of higher-low order coupled networks
Source: PLoS One. 2024 Mar 14;19(3):e0298439. doi: 10.1371/journal.pone.0298439 (PMC10939264; doi:10.1371/journal.pone.0298439)
Supplement: S1 Data — (ZIP) [file pone.0298439.s001.zip › Data/illc.txt]

1	1
2	1
3	1
4	1
5	1
6	1
7	1
419	1
420	1
421	1
428	1
429	1
685	1
686	1
687	1
688	1
689	1
764	1
770	1
779	1
786	1
797	1
798	1
799	1
800	1
801	1
1032	1
1033	1
8	2
10	2
483	2
662	2
996	2
9	3
78	3
79	3
80	3
81	3
82	3
83	3
91	3
92	3
894	3
995	3
11	4
12	4
484	4
661	4
13	5
485	5
486	5
660	5
14	6
15	6
16	6
654	6
655	6
17	7
18	8
509	8
511	8
575	8
576	8
578	8
641	8
653	8
967	8
19	9
21	9
505	9
515	9
20	10
963	10
22	11
149	11
495	11
496	11
500	11
502	11
503	11
518	11
589	11
646	11
23	12
132	12
133	12
148	12
24	13
134	13
137	13
140	13
141	13
144	13
145	13
519	13
520	13
559	13
560	13
595	13
25	14
128	14
129	14
218	14
525	14
527	14
540	14
542	14
556	14
558	14
598	14
602	14
26	15
529	15
27	16
530	16
537	16
28	17
29	18
958	18
973	18
30	19
632	19
959	19
960	19
972	19
31	20
631	20
917	20
974	20
32	21
630	21
918	21
975	21
33	22
34	22
57	22
622	22
629	22
910	22
919	22
920	22
976	22
35	23
56	23
909	23
977	23
36	24
55	24
908	24
978	24
37	25
52	25
53	25
54	25
620	25
621	25
906	25
929	25
942	25
979	25
38	26
928	26
930	26
943	26
39	27
42	27
931	27
944	27
40	28
932	28
945	28
946	28
41	29
933	29
947	29
43	30
45	30
934	30
948	30
44	31
46	31
935	31
949	31
47	32
936	32
950	32
48	33
925	33
938	33
951	33
49	34
924	34
937	34
952	34
50	35
51	36
907	36
941	36
58	37
623	37
628	37
911	37
921	37
59	38
60	38
61	38
62	38
63	38
64	38
65	38
66	38
67	38
68	38
69	38
70	38
71	38
72	38
73	38
74	38
75	38
76	38
77	38
84	38
85	38
86	38
87	38
88	38
89	38
179	38
180	38
181	38
182	38
184	38
186	38
194	38
196	38
197	38
198	38
199	38
895	38
994	38
90	39
97	39
98	39
99	39
107	39
110	39
112	39
113	39
114	39
115	39
116	39
117	39
118	39
119	39
120	39
201	39
570	39
93	40
94	40
95	40
96	40
100	41
102	41
104	41
106	41
407	41
409	41
411	41
414	41
416	41
418	41
422	41
424	41
426	41
691	41
693	41
695	41
724	41
726	41
728	41
730	41
745	41
747	41
749	41
751	41
753	41
755	41
101	42
103	42
105	42
406	42
408	42
410	42
412	42
413	42
415	42
417	42
423	42
425	42
427	42
690	42
692	42
694	42
725	42
727	42
729	42
746	42
748	42
750	42
752	42
754	42
108	43
109	43
491	43
493	43
568	43
111	44
121	44
122	44
123	44
124	44
125	44
126	44
202	44
898	44
988	44
127	45
130	45
131	45
135	45
136	45
138	45
139	45
142	45
143	45
146	45
147	45
150	46
152	46
153	46
154	46
155	46
156	46
157	46
159	46
160	46
161	46
162	46
163	46
164	46
165	46
170	46
171	46
478	46
479	46
665	46
1000	46
151	47
880	47
1001	47
158	48
166	48
167	48
168	48
169	48
177	48
178	48
191	48
192	48
193	48
195	48
200	48
893	48
998	48
172	49
173	49
443	49
444	49
461	49
463	49
672	49
870	49
1009	49
174	50
176	50
244	50
351	50
352	50
353	50
354	50
404	50
405	50
471	50
876	50
888	50
175	51
878	51
890	51
183	52
185	52
187	53
252	53
253	53
268	53
269	53
283	53
284	53
314	53
315	53
379	53
380	53
467	53
188	54
189	54
254	54
255	54
266	54
267	54
285	54
286	54
312	54
313	54
372	54
373	54
378	54
190	55
247	55
248	55
347	55
348	55
357	55
358	55
400	55
401	55
203	56
210	56
211	56
215	56
231	56
232	56
240	56
544	56
546	56
554	56
603	56
605	56
899	56
987	56
204	57
207	57
214	57
205	58
206	58
208	58
209	58
212	58
213	58
223	58
224	58
225	58
226	58
229	58
230	58
233	58
234	58
237	58
238	58
241	58
242	58
243	58
216	59
217	60
219	60
239	60
220	61
617	61
903	61
983	61
985	61
221	62
616	62
901	62
902	62
982	62
984	62
222	63
227	63
228	63
235	63
236	63
900	63
986	63
245	64
246	64
349	64
350	64
355	64
356	64
402	64
403	64
877	64
889	64
249	65
322	65
323	65
345	65
346	65
359	65
360	65
398	65
399	65
250	66
251	66
272	66
273	66
279	66
280	66
318	66
319	66
326	66
327	66
333	66
334	66
337	66
338	66
339	66
340	66
365	66
366	66
369	66
370	66
371	66
381	66
382	66
388	66
389	66
392	66
393	66
468	66
469	66
256	67
257	67
264	67
265	67
287	67
288	67
310	67
311	67
374	67
375	67
258	68
259	68
262	68
263	68
289	68
290	68
308	68
309	68
376	68
377	68
260	69
261	69
291	69
292	69
295	69
296	69
304	69
305	69
849	69
858	69
270	70
271	70
281	70
282	70
316	70
317	70
390	70
391	70
274	71
275	71
276	71
277	71
278	71
328	71
329	71
330	71
331	71
332	71
383	71
384	71
385	71
386	71
387	71
293	72
294	72
306	72
307	72
850	72
857	72
297	73
298	73
299	73
302	73
303	73
848	73
859	73
300	74
301	74
847	74
860	74
320	75
321	75
324	75
325	75
341	75
342	75
361	75
362	75
394	75
395	75
335	76
336	76
367	76
368	76
343	77
344	77
363	77
364	77
396	77
397	77
470	77
430	78
684	78
802	78
1031	78
431	79
683	79
432	80
682	80
433	81
681	81
434	82
680	82
435	83
679	83
436	84
678	84
437	85
438	86
677	86
439	87
440	88
676	88
441	89
675	89
442	90
445	90
460	90
462	90
673	90
869	90
1010	90
446	91
459	91
723	91
868	91
1011	91
447	92
458	92
721	92
722	92
743	92
744	92
867	92
1012	92
448	93
456	93
866	93
1013	93
449	94
450	94
455	94
720	94
734	94
742	94
865	94
1014	94
451	95
454	95
697	95
708	95
710	95
715	95
719	95
741	95
843	95
864	95
1015	95
452	96
706	96
712	96
717	96
828	96
841	96
1017	96
453	97
707	97
711	97
713	97
716	97
842	97
1016	97
457	98
464	99
671	99
871	99
1008	99
465	100
466	100
472	100
473	100
474	100
669	100
670	100
757	100
772	100
781	100
789	100
796	100
872	100
884	100
1005	100
475	101
668	101
873	101
883	101
885	101
1004	101
1006	101
476	102
667	102
882	102
1003	102
477	103
666	103
881	103
1002	103
480	104
664	104
481	105
482	106
663	106
997	106
487	107
488	107
572	107
656	107
659	107
489	108
571	108
573	108
657	108
658	108
490	109
492	110
569	110
574	110
494	111
567	111
587	111
497	112
586	112
588	112
498	113
566	113
585	113
592	113
499	114
584	114
591	114
501	115
517	115
583	115
590	115
647	115
504	116
516	116
582	116
645	116
648	116
506	117
514	117
581	117
644	117
649	117
507	118
513	118
580	118
643	118
650	118
508	119
512	119
579	119
642	119
651	119
510	120
577	120
640	120
652	120
521	121
561	121
594	121
522	122
562	122
593	122
523	123
563	123
565	123
596	123
524	124
564	124
597	124
526	125
541	125
557	125
528	126
538	126
600	126
531	127
536	127
532	128
534	128
533	129
535	129
539	130
599	130
601	130
543	131
553	131
606	131
607	131
615	131
545	132
555	132
604	132
547	133
552	133
608	133
614	133
548	134
550	134
610	134
612	134
549	135
551	135
609	135
611	135
613	135
618	136
904	136
981	136
619	137
905	137
980	137
624	138
627	138
912	138
922	138
954	138
625	139
626	139
913	139
923	139
953	139
633	140
961	140
971	140
634	141
962	141
964	141
970	141
639	142
966	142
968	142
674	143
696	144
698	144
699	144
700	144
709	144
714	144
731	144
732	144
733	144
735	144
736	144
737	144
738	144
739	144
740	144
701	145
704	145
718	145
830	145
839	145
702	146
703	146
705	146
756	147
758	147
773	147
782	147
788	147
795	147
760	148
767	148
784	148
790	148
762	149
768	149
775	149
777	149
792	149
794	149
763	150
765	150
769	150
771	150
778	150
780	150
785	150
787	150
803	151
1030	151
804	152
1029	152
805	153
1028	153
806	154
1026	154
1027	154
807	155
822	155
808	156
821	156
1024	156
809	157
820	157
1023	157
810	158
819	158
1022	158
811	159
818	159
812	160
814	160
816	160
813	161
817	161
815	162
823	163
1025	163
824	164
1021	164
825	165
1020	165
826	166
1019	166
827	167
1018	167
829	168
840	168
831	169
838	169
832	170
837	170
833	171
836	171
834	172
835	172
844	173
863	173
845	174
862	174
846	175
861	175
851	176
856	176
852	177
855	177
853	178
854	178
874	179
886	179
1007	179
875	180
887	180
879	181
891	181
892	182
999	182
896	183
993	183
897	184
989	184
914	185
955	185
915	186
956	186
916	187
957	187
926	188
939	188
927	189
940	189
990	190
992	190
991	191
1	192
2	192
3	192
4	192
5	192
6	192
7	192
8	192
9	193
10	193
11	193
12	193
13	193
14	193
15	193
16	193
17	193
18	193
19	193
20	193
21	193
22	193
23	193
24	193
25	193
26	193
27	193
28	193
29	193
30	193
31	193
32	193
33	193
34	193
35	193
36	193
37	193
38	193
39	193
40	193
41	193
42	193
43	193
44	193
45	193
46	193
47	193
48	193
49	193
50	193
51	193
52	193
53	193
54	193
55	193
56	193
57	193
58	193
59	194
60	194
61	194
62	194
63	194
64	194
65	194
66	194
67	194
68	194
69	194
70	194
71	194
72	194
73	194
74	194
75	194
76	194
77	194
78	194
79	194
80	194
81	194
82	194
83	194
84	194
85	194
86	194
87	194
88	194
89	194
90	194
91	194
92	194
93	194
94	194
95	194
96	194
97	194
98	194
99	194
100	195
101	195
102	195
103	195
104	195
105	195
106	195
107	196
108	196
109	196
110	196
111	196
112	196
113	196
114	196
115	196
116	196
117	196
118	196
119	196
120	196
121	196
122	196
123	196
124	196
125	196
126	196
127	197
128	197
129	197
130	197
131	197
132	198
133	198
134	198
135	198
136	198
137	198
138	198
139	198
140	198
141	198
142	198
143	198
144	198
145	198
146	198
147	198
148	198
149	198
150	199
151	199
152	199
153	199
154	199
155	199
156	199
157	199
158	199
159	199
160	199
161	200
162	200
163	200
164	200
165	200
166	200
167	200
168	200
169	200
170	200
171	200
172	201
173	201
174	201
175	201
176	201
177	201
178	201
179	201
180	201
181	201
182	201
183	201
184	201
185	201
186	201
187	202
188	202
189	202
190	202
191	202
192	202
193	202
194	202
195	202
196	202
197	202
198	202
199	202
200	202
201	203
202	203
203	203
204	203
205	203
206	203
207	203
208	203
209	203
210	203
211	203
212	203
213	203
214	203
215	203
216	203
217	203
218	203
219	203
220	203
221	203
222	203
223	203
224	203
225	203
226	203
227	203
228	203
229	203
230	203
231	203
232	203
233	203
234	203
235	203
236	203
237	203
238	203
239	203
240	203
241	203
242	203
243	203
244	204
245	204
246	204
247	204
248	204
249	204
250	204
251	204
252	204
253	204
254	204
255	204
256	204
257	204
258	204
259	204
260	204
261	204
262	204
263	204
264	204
265	204
266	204
267	204
268	204
269	204
270	204
271	204
272	204
273	204
274	204
275	204
276	204
277	204
278	204
279	204
280	204
281	204
282	204
283	204
284	204
285	204
286	204
287	205
288	205
289	205
290	205
291	205
292	205
293	205
294	205
295	205
296	205
297	205
298	205
299	205
300	205
301	205
302	205
303	205
304	205
305	205
306	205
307	205
308	205
309	205
310	205
311	205
312	205
313	205
314	205
315	205
316	205
317	205
318	205
319	205
320	205
321	205
322	205
323	205
324	205
325	205
326	205
327	205
328	205
329	205
330	205
331	205
332	205
333	205
334	205
335	205
336	205
337	205
338	205
339	205
340	205
341	205
342	205
343	205
344	205
345	205
346	205
347	205
348	205
349	205
350	205
351	205
352	205
353	205
354	205
355	205
356	205
357	205
358	205
359	205
360	205
361	205
362	205
363	205
364	205
365	205
366	205
367	205
368	205
369	205
370	205
371	205
372	205
373	205
374	205
375	205
376	205
377	205
378	205
379	205
380	205
381	205
382	205
383	205
384	205
385	205
386	205
387	205
388	205
389	205
390	205
391	205
392	205
393	205
394	205
395	205
396	205
397	205
398	205
399	205
400	205
401	205
402	205
403	205
404	205
405	205
406	205
407	205
408	205
409	205
410	205
411	205
412	205
413	206
414	206
415	206
416	206
417	206
418	206
419	206
420	206
421	206
422	206
423	206
424	206
425	206
426	206
427	206
428	206
429	206
430	206
431	206
432	206
433	206
434	206
435	206
436	206
437	206
438	206
439	206
440	206
441	206
442	206
443	206
444	206
445	206
446	206
447	206
448	206
449	206
450	206
451	206
452	206
453	206
454	206
455	206
456	206
457	206
458	206
459	206
460	206
461	206
462	206
463	206
464	206
465	206
466	206
467	206
468	206
469	206
470	206
471	206
472	206
473	206
474	206
475	206
476	206
477	206
478	206
479	206
480	206
481	206
482	206
483	206
484	206
485	206
486	206
487	206
488	206
489	206
490	206
491	206
492	206
493	206
494	206
495	206
496	206
497	206
498	206
499	206
500	206
501	206
502	206
503	206
504	206
505	206
506	206
507	206
508	206
509	206
510	206
511	206
512	206
513	206
514	206
515	206
516	206
517	206
518	206
519	206
520	206
521	206
522	206
523	206
524	206
525	206
526	206
527	206
528	206
529	206
530	206
531	206
532	206
533	206
534	206
535	206
536	206
537	206
538	206
539	206
540	206
541	206
542	206
543	206
544	206
545	206
546	206
547	207
548	207
549	207
550	207
551	207
552	207
553	207
554	207
555	207
556	207
557	207
558	207
559	207
560	207
561	207
562	207
563	207
564	207
565	207
566	207
567	207
568	207
569	207
570	207
571	207
572	207
573	207
574	207
575	207
576	207
577	207
578	207
579	207
580	207
581	207
582	207
583	207
584	207
585	207
586	207
587	207
588	207
589	207
590	207
591	207
592	207
593	207
594	207
595	207
596	207
597	207
598	207
599	207
600	207
601	207
602	207
603	207
604	207
605	207
606	207
607	207
608	207
609	208
610	208
611	208
612	208
613	208
614	208
615	208
616	208
617	208
618	208
619	208
620	208
621	208
622	208
623	208
624	208
625	208
626	208
627	208
628	208
629	208
630	208
631	208
632	208
633	208
634	208
635	208
636	208
637	208
638	208
639	208
640	208
641	208
642	208
643	208
644	208
645	208
646	208
647	208
648	208
649	208
650	208
651	208
652	208
653	208
654	208
655	208
656	208
657	208
658	208
659	208
660	208
661	208
662	208
663	208
664	208
665	208
666	208
667	208
668	208
669	208
670	208
671	208
672	208
673	208
674	208
675	208
676	208
677	208
678	208
679	208
680	208
681	208
682	208
683	208
684	208
685	208
686	208
687	208
688	208
689	208
690	208
691	208
692	208
693	208
694	208
695	208
696	209
697	209
698	209
699	209
700	209
701	209
702	209
703	209
704	209
705	209
706	209
707	209
708	209
709	209
710	209
711	209
712	209
713	209
714	209
715	209
716	209
717	209
718	209
719	209
720	209
721	209
722	209
723	209
724	210
725	210
726	210
727	210
728	210
729	210
730	210
731	210
732	210
733	210
734	210
735	211
736	211
737	211
738	211
739	211
740	211
741	211
742	211
743	211
744	211
745	212
746	212
747	212
748	212
749	212
750	212
751	212
752	212
753	212
754	212
755	212
756	212
757	212
758	212
759	212
760	212
761	212
762	212
763	212
764	212
765	212
766	212
767	212
768	212
769	212
770	212
771	212
772	212
773	212
774	212
775	212
776	212
777	212
778	212
779	212
780	212
781	212
782	212
783	212
784	212
785	212
786	212
787	212
788	212
789	212
790	212
791	212
792	212
793	212
794	212
795	212
796	212
797	213
798	213
799	213
800	213
801	213
802	213
803	213
804	213
805	213
806	213
807	213
808	213
809	213
810	213
811	213
812	213
813	213
814	213
815	213
816	213
817	213
818	213
819	213
820	213
821	213
822	213
823	213
824	213
825	213
826	213
827	213
828	213
829	213
830	213
831	213
832	213
833	213
834	213
835	213
836	213
837	213
838	213
839	213
840	213
841	213
842	213
843	213
844	213
845	213
846	213
847	213
848	213
849	213
850	213
851	213
852	213
853	213
854	213
855	213
856	213
857	213
858	213
859	213
860	213
861	213
862	213
863	213
864	213
865	213
866	213
867	213
868	213
869	213
870	213
871	213
872	213
873	213
874	213
875	213
876	213
877	213
878	213
879	213
880	213
881	213
882	213
883	213
884	213
885	213
886	213
887	213
888	213
889	213
890	213
891	213
892	213
893	213
894	213
895	213
896	213
897	213
898	213
899	213
900	213
901	213
902	213
903	213
904	213
905	213
906	213
907	213
908	213
909	213
910	213
911	213
912	213
913	213
914	213
915	213
916	213
917	213
918	213
919	213
920	213
921	213
922	213
923	213
924	213
925	213
926	213
927	213
928	213
929	213
930	213
931	213
932	213
933	213
934	213
935	213
936	213
937	213
938	213
939	213
940	213
941	213
942	213
943	213
944	213
945	213
946	213
947	213
948	213
949	213
950	213
951	213
952	213
953	213
954	213
955	213
956	213
957	213
958	213
959	213
960	213
961	213
962	213
963	213
964	213
965	213
966	213
967	213
968	213
969	213
970	213
971	213
972	213
973	213
974	213
975	213
976	213
977	213
978	213
979	213
980	213
981	213
[truncated: 2,732 more rows]
