# Supplementary material for: Optimizing the robustness of higher-low order coupled networks
Source: PLoS One. 2024 Mar 14;19(3):e0298439. doi: 10.1371/journal.pone.0298439 (PMC10939264; doi:10.1371/journal.pone.0298439)
Supplement: S1 Data — (ZIP) [file pone.0298439.s001.zip › Data/lp_agg.txt]

0 462
0 481
0 522
1 461
1 481
2 462
3 457
3 466
4 457
4 466
4 498
4 507
4 517
5 461
6 498
6 507
6 517
7 522
8 527
8 537
9 489
9 494
9 502
9 512
10 489
11 494
11 502
11 512
12 527
12 537
13 452
13 532
13 542
14 452
15 470
15 478
16 470
16 478
17 532
17 542
18 547
18 551
18 555
18 563
19 555
19 563
20 547
20 551
20 555
20 563
21 547
21 551
21 555
21 563
22 547
22 551
23 559
23 567
23 571
23 575
24 571
24 575
25 559
25 567
25 571
25 575
26 571
27 559
27 567
27 571
27 575
28 571
29 512
29 517
29 537
29 542
30 512
30 517
30 537
30 542
31 452
31 462
31 466
31 470
31 502
31 507
31 522
31 527
31 532
32 461
32 489
33 462
33 463
33 481
33 482
33 522
33 523
34 461
34 481
34 482
34 486
35 462
35 463
36 457
36 466
36 467
36 475
37 457
37 466
37 467
37 498
37 507
37 508
37 517
37 518
38 461
38 486
39 498
39 499
39 507
39 508
39 517
39 518
40 522
40 523
41 527
41 528
41 537
41 538
42 489
42 490
42 494
42 502
42 503
42 512
42 513
43 489
43 490
44 494
44 495
44 502
44 503
44 512
44 513
45 527
45 528
45 537
45 538
46 452
46 455
46 532
46 533
46 542
46 543
47 452
47 455
48 470
48 471
48 478
49 470
49 471
49 478
50 532
50 533
50 542
50 543
51 547
51 551
51 555
51 563
52 547
52 548
52 551
52 552
52 555
52 556
52 563
52 564
53 547
53 551
53 555
53 563
54 555
54 563
55 551
56 555
56 563
57 547
57 548
57 551
57 552
57 555
57 556
57 563
57 564
58 551
58 555
58 563
59 547
59 548
59 551
59 552
59 555
59 556
59 563
59 564
60 547
60 551
60 555
60 563
61 555
61 563
62 555
62 563
63 547
63 548
63 551
63 555
63 563
64 551
64 555
64 563
65 559
65 567
65 571
65 572
65 575
66 559
66 567
66 571
67 571
68 575
69 559
69 567
69 571
69 572
69 575
70 559
70 567
70 571
71 571
72 559
72 567
73 559
73 567
73 571
73 572
73 575
74 559
74 567
74 571
75 559
75 567
75 571
75 575
76 559
76 567
76 571
76 575
77 559
77 567
78 559
78 567
78 571
78 572
78 575
79 559
79 567
80 575
81 559
81 567
81 575
82 559
82 567
82 575
83 559
83 567
83 571
83 575
84 575
85 559
85 567
85 571
86 559
86 567
86 571
86 575
87 571
87 572
88 571
88 575
89 571
89 575
90 571
90 575
91 571
91 575
92 457
92 478
92 494
92 498
93 512
93 513
93 517
93 537
93 538
93 542
93 543
94 512
94 513
94 517
94 518
94 537
94 538
94 542
94 543
95 452
95 455
95 462
95 463
95 466
95 467
95 470
95 471
95 502
95 503
95 507
95 508
95 522
95 523
95 527
95 528
95 532
95 533
96 481
97 461
97 486
97 489
97 490
98 463
98 464
98 482
98 483
98 523
98 524
99 482
99 483
99 486
99 487
100 463
100 464
101 467
101 468
101 475
101 476
102 467
102 468
102 475
102 499
102 508
102 509
102 518
102 519
103 486
103 487
104 499
104 500
104 508
104 509
104 518
104 519
105 523
105 524
106 528
106 529
106 538
106 539
107 490
107 491
107 495
107 503
107 504
107 513
107 514
108 490
108 491
109 495
109 496
109 503
109 504
109 513
109 514
110 528
110 529
110 538
110 539
111 453
111 455
111 533
111 534
111 543
111 544
112 453
112 455
113 471
113 472
113 478
113 479
114 471
114 472
114 478
114 479
115 533
115 543
115 544
116 547
116 548
116 551
116 552
116 555
116 556
116 563
116 564
117 547
117 548
117 549
117 551
117 552
117 553
117 555
117 556
117 557
117 563
117 564
117 565
118 547
118 548
118 551
118 552
118 555
118 556
118 563
118 564
119 555
119 556
119 563
119 564
120 551
120 552
121 555
121 556
121 563
121 564
122 548
122 549
122 552
122 553
122 556
122 557
122 564
122 565
123 551
123 552
123 555
123 556
123 563
123 564
124 547
124 548
124 549
124 551
124 552
124 553
124 555
124 556
124 557
124 563
124 564
124 565
125 547
125 548
125 551
125 552
125 555
125 556
125 563
125 564
126 555
126 556
126 563
126 564
127 555
127 556
127 563
127 564
128 547
128 548
128 549
128 551
128 552
128 555
128 556
128 563
128 564
129 551
129 552
129 555
129 556
129 563
129 564
130 559
130 560
130 567
130 568
130 571
130 572
130 573
130 575
130 576
131 559
131 560
131 567
131 568
131 571
131 572
132 571
132 572
133 575
133 576
134 559
134 560
134 567
134 568
134 572
134 573
134 575
134 576
135 559
135 560
135 567
135 568
135 571
135 572
136 571
136 572
137 559
137 560
137 567
137 568
138 559
138 560
138 567
138 568
138 572
138 573
138 575
138 576
139 559
139 560
139 567
139 568
139 571
139 572
140 559
140 560
140 567
140 568
140 571
140 572
140 575
140 576
141 559
141 560
141 567
141 568
141 571
141 572
141 575
141 576
142 559
142 560
142 567
142 568
143 559
143 560
143 567
143 568
143 572
143 573
143 575
143 576
144 559
144 560
144 567
144 568
145 575
145 576
146 559
146 560
146 567
146 568
146 575
146 576
147 559
147 560
147 567
147 568
147 575
147 576
148 559
148 560
148 567
148 568
148 571
148 572
148 575
148 576
149 575
149 576
150 559
150 560
150 567
150 568
150 571
150 572
151 559
151 560
151 567
151 568
151 571
151 572
151 575
151 576
152 572
152 573
153 571
153 572
153 575
153 576
154 571
154 572
154 575
154 576
155 571
155 572
155 575
155 576
156 571
156 572
156 575
156 576
157 457
157 475
157 478
157 479
157 494
157 495
157 498
157 499
158 513
158 514
158 518
158 519
158 538
158 539
158 543
158 544
159 513
159 514
159 518
159 519
159 538
159 539
159 543
159 544
160 453
160 455
160 463
160 464
160 467
160 468
160 471
160 472
160 503
160 504
160 508
160 509
160 523
160 524
160 528
160 529
160 533
160 534
161 481
161 482
162 486
162 487
162 490
162 491
163 454
163 464
163 483
163 484
163 524
163 525
164 483
164 484
164 485
164 487
165 454
165 464
166 468
166 469
166 476
167 468
167 469
167 476
167 500
167 509
167 510
167 519
167 520
168 485
168 487
169 500
169 509
169 510
169 519
169 520
170 524
170 525
171 529
171 530
171 539
171 540
172 491
172 492
172 496
172 504
172 505
172 514
172 515
173 491
173 492
174 496
174 504
174 505
174 514
174 515
175 529
175 530
175 539
175 540
176 453
176 458
176 534
176 535
176 544
176 545
177 453
177 458
178 459
178 472
178 473
178 479
179 459
179 472
179 473
179 479
180 534
180 535
180 544
180 545
181 548
181 549
181 552
181 553
181 556
181 557
181 564
181 565
182 548
182 549
182 550
182 552
182 553
182 554
182 556
182 557
182 558
182 564
182 565
182 566
183 548
183 549
183 552
183 553
183 556
183 557
183 564
183 565
184 556
184 557
184 564
184 565
185 552
185 553
186 556
186 557
186 564
186 565
187 549
187 550
187 553
187 554
187 557
187 558
187 565
187 566
188 552
188 553
188 556
188 557
188 564
188 565
189 548
189 549
189 550
189 552
189 553
189 554
189 556
189 557
189 558
189 564
189 565
189 566
190 548
190 549
190 552
190 553
190 556
190 557
190 564
190 565
191 556
191 557
191 564
191 565
192 556
192 557
192 564
192 565
193 548
193 549
193 550
193 552
193 553
193 556
193 557
193 564
193 565
194 552
194 553
194 556
194 557
194 564
194 565
195 560
195 561
195 568
195 569
195 572
195 573
195 574
195 576
195 577
196 560
196 561
196 568
196 569
196 572
196 573
197 572
197 573
198 576
198 577
199 560
199 561
199 568
199 569
199 573
199 576
199 577
200 560
200 561
200 568
200 569
200 572
200 573
201 572
201 573
202 560
202 561
202 568
202 569
203 560
203 561
203 568
203 569
203 573
203 574
203 576
203 577
204 560
204 561
204 568
204 569
204 572
204 573
205 560
205 561
205 568
205 569
205 572
205 573
205 576
205 577
206 560
206 561
206 568
206 569
206 572
206 573
206 576
206 577
207 560
207 561
207 568
207 569
208 560
208 561
208 568
208 569
208 573
208 574
208 576
208 577
209 560
209 561
209 568
209 569
210 576
210 577
211 560
211 561
211 568
211 569
211 576
211 577
212 560
212 561
212 568
212 569
212 576
212 577
213 560
213 561
213 568
213 569
213 572
213 573
213 576
213 577
214 576
214 577
215 560
215 561
215 568
215 569
215 572
215 573
216 560
216 561
216 568
216 569
216 572
216 573
216 576
216 577
217 573
217 574
218 572
218 573
218 576
218 577
219 572
219 573
219 576
219 577
220 572
220 573
220 576
220 577
221 572
221 573
221 576
221 577
222 475
222 476
222 479
222 495
222 496
222 499
222 500
223 514
223 515
223 519
223 520
223 539
223 540
223 544
223 545
224 514
224 515
224 519
224 520
224 539
224 540
224 544
224 545
225 453
225 454
225 458
225 464
225 468
225 469
225 472
225 473
225 504
225 505
225 509
225 510
225 524
225 525
225 529
225 530
225 534
225 535
226 482
226 483
227 485
227 487
227 491
227 492
228 454
228 465
228 484
228 525
228 526
229 484
229 485
229 488
230 454
230 465
231 456
231 469
231 477
232 456
232 469
232 476
232 500
232 501
232 510
232 511
232 520
232 521
233 485
233 488
234 501
234 510
234 511
234 520
234 521
235 525
235 526
236 530
236 531
236 540
236 541
237 492
237 493
237 496
237 497
237 505
237 506
237 515
237 516
238 492
238 493
239 497
239 505
239 506
239 515
239 516
240 530
240 531
240 540
240 541
241 458
241 460
241 535
241 536
241 545
241 546
242 458
242 460
243 459
243 473
243 474
243 480
244 459
244 473
244 474
244 480
245 535
245 536
245 545
245 546
246 549
246 550
246 553
246 554
246 557
246 558
246 565
246 566
247 549
247 550
247 553
247 554
247 557
247 558
247 565
247 566
248 549
248 550
248 553
248 554
248 557
248 558
248 565
248 566
249 557
249 558
249 565
249 566
250 553
250 554
251 557
251 558
251 565
251 566
252 550
252 554
252 558
252 566
253 553
253 554
253 557
253 558
253 565
253 566
254 549
254 550
254 553
254 554
254 557
254 558
254 565
254 566
255 549
255 550
255 553
255 554
255 557
255 558
255 565
255 566
256 557
256 558
256 565
256 566
257 557
257 558
257 565
257 566
258 549
258 550
258 553
258 554
258 557
258 558
258 565
258 566
259 553
259 554
259 557
259 558
259 565
259 566
260 561
260 562
260 569
260 570
260 573
260 574
260 577
260 578
261 561
261 562
261 569
261 570
261 573
261 574
262 573
262 574
263 577
263 578
264 561
264 562
264 569
264 570
264 573
264 574
264 577
264 578
265 561
265 562
265 569
265 570
265 573
265 574
266 573
266 574
267 561
267 562
267 569
267 570
268 561
268 562
268 569
268 570
268 574
268 577
268 578
269 561
269 562
269 569
269 570
269 573
269 574
270 561
270 562
270 569
270 570
270 573
270 574
270 577
270 578
271 561
271 562
271 569
271 570
271 573
271 574
271 577
271 578
272 561
272 562
272 569
272 570
273 561
273 562
273 569
273 570
273 574
273 577
273 578
274 561
274 562
274 569
274 570
275 577
275 578
276 561
276 562
276 569
276 570
276 577
276 578
277 561
277 562
277 569
277 570
277 577
277 578
278 561
278 562
278 569
278 570
278 573
278 574
278 577
278 578
279 577
279 578
280 561
280 562
280 569
280 570
280 573
280 574
281 561
281 562
281 569
281 570
281 573
281 574
281 577
281 578
282 574
283 573
283 574
283 577
283 578
284 573
284 574
284 577
284 578
285 573
285 574
285 577
285 578
286 573
286 574
286 577
286 578
287 459
287 476
287 477
287 480
287 496
287 497
287 500
287 501
288 515
288 516
288 520
288 521
288 540
288 541
288 545
288 546
289 515
289 516
289 520
289 521
289 540
289 541
289 545
289 546
290 454
290 456
290 458
290 460
290 465
290 469
290 473
290 474
290 505
290 506
290 510
290 511
290 525
290 526
290 530
290 531
290 535
290 536
291 483
291 484
292 485
292 488
292 492
292 493
293 465
293 484
293 526
294 484
294 488
295 465
296 456
296 477
297 456
297 477
297 501
297 511
297 521
298 488
299 501
299 511
299 521
300 526
301 531
301 541
302 493
302 497
302 506
302 516
303 493
304 497
304 506
304 516
305 531
305 541
306 460
306 536
306 546
307 460
308 474
308 480
309 474
309 480
310 536
310 546
311 550
311 554
311 558
311 566
312 550
312 554
312 558
312 566
313 550
313 554
313 558
313 566
314 558
314 566
315 554
316 558
316 566
317 550
317 554
317 558
317 566
318 554
318 558
318 566
319 550
319 554
319 558
319 566
320 550
320 554
320 558
320 566
321 558
321 566
322 558
322 566
323 550
323 554
323 558
323 566
324 554
324 558
324 566
325 562
325 570
325 574
325 578
326 562
326 570
326 574
327 574
328 578
329 562
329 570
329 574
329 578
330 562
330 570
330 574
331 574
332 562
332 570
333 562
333 570
333 574
333 578
334 562
334 570
334 574
335 562
335 570
335 574
335 578
336 562
336 570
336 574
336 578
337 562
337 570
338 562
338 570
338 574
338 578
339 562
339 570
340 578
341 562
341 570
341 578
342 562
342 570
342 578
343 562
343 570
343 574
343 578
344 578
345 562
345 570
345 574
346 562
346 570
346 574
346 578
347 574
348 574
348 578
349 574
349 578
350 574
350 578
351 574
351 578
352 477
352 480
352 497
352 501
353 516
353 521
353 541
353 546
354 516
354 521
354 546
355 456
355 460
355 465
355 474
355 506
355 511
355 526
355 531
355 536
356 484
357 488
357 493
358 452
358 462
359 452
359 462
360 466
360 470
361 466
361 470
362 461
362 489
363 461
363 489
364 502
364 507
365 502
365 507
366 512
366 517
367 512
367 517
368 522
368 527
368 532
369 522
369 527
369 532
370 537
370 542
371 537
371 542
372 452
372 455
372 462
372 463
373 452
373 455
373 462
373 463
374 466
374 467
374 470
374 471
375 466
375 467
375 470
375 471
376 457
376 478
377 457
377 478
378 481
379 481
380 461
380 486
380 489
380 490
381 461
381 486
381 489
381 490
382 494
382 498
383 494
383 498
384 502
384 503
384 507
384 508
385 502
385 503
385 507
385 508
386 512
386 513
386 517
386 518
387 512
387 513
387 517
387 518
388 522
388 523
388 527
388 528
388 532
388 533
389 522
389 523
389 527
389 528
389 532
389 533
390 537
390 538
390 542
390 543
391 537
391 538
391 542
391 543
392 452
392 453
392 455
392 462
392 463
392 464
393 452
393 453
393 455
393 462
393 463
393 464
394 466
394 467
394 468
394 470
394 471
394 472
395 466
395 467
395 468
395 470
395 471
395 472
396 457
396 475
396 478
396 479
397 457
397 475
397 478
397 479
398 481
398 482
399 481
399 482
400 461
400 486
400 487
400 489
400 490
400 491
401 461
401 486
401 487
401 489
401 490
401 491
402 494
402 495
402 498
402 499
403 494
403 495
403 498
403 499
404 502
404 503
404 504
404 507
404 508
404 509
405 502
405 503
405 504
405 507
405 508
405 509
406 512
406 513
406 514
406 517
406 518
406 519
407 512
407 513
407 514
407 517
407 518
407 519
408 522
408 523
408 524
408 527
408 528
408 529
408 532
408 533
408 534
409 522
409 523
409 524
409 527
409 528
409 529
409 532
409 533
409 534
410 537
410 538
410 539
410 542
410 543
410 544
411 537
411 538
411 539
411 542
411 543
411 544
412 452
412 453
412 454
412 455
412 458
412 462
412 463
412 464
413 452
413 453
413 454
413 455
413 458
413 462
413 463
413 464
414 466
414 467
414 468
414 469
414 470
414 471
414 472
414 473
415 466
415 467
415 468
415 469
415 470
415 471
415 472
415 473
416 457
416 459
416 475
416 476
416 478
416 479
417 457
417 459
417 475
417 476
417 478
417 479
418 481
418 482
418 483
419 481
419 482
419 483
420 461
420 485
420 486
420 487
420 489
420 490
420 491
420 492
421 461
421 485
421 486
421 487
421 489
421 490
421 491
421 492
422 494
422 495
422 496
422 498
422 499
422 500
423 494
423 495
423 496
423 498
423 499
423 500
424 502
424 503
424 504
424 505
424 507
424 508
424 509
424 510
425 502
425 503
425 504
425 505
425 507
425 508
425 509
425 510
426 512
426 513
426 514
426 515
426 517
426 518
426 519
426 520
427 512
427 513
427 514
427 515
427 517
427 518
427 519
427 520
428 522
428 523
428 524
428 525
428 527
428 528
428 529
428 530
428 532
428 533
428 534
428 535
429 522
429 523
429 524
429 525
429 527
429 528
429 529
429 530
429 532
429 533
429 534
429 535
430 537
430 538
430 539
430 540
430 542
430 543
430 544
430 545
431 537
431 538
431 539
431 540
431 542
431 543
431 544
431 545
432 452
432 453
432 454
432 455
432 458
432 460
432 462
432 463
432 464
432 465
433 452
433 453
433 454
433 455
433 458
433 460
433 462
433 463
433 464
433 465
434 456
434 466
434 467
434 468
434 469
434 470
434 471
434 472
434 473
434 474
435 456
435 466
435 467
435 468
435 469
435 470
435 471
435 472
435 473
435 474
436 457
436 459
436 475
436 476
436 477
436 478
436 479
436 480
437 457
437 459
437 475
437 476
437 477
437 478
437 479
437 480
438 481
438 482
438 483
438 484
439 481
439 482
439 483
439 484
440 461
440 485
440 486
440 487
440 488
440 489
440 490
440 491
440 492
440 493
441 461
441 485
441 486
441 487
441 488
441 489
441 490
441 491
441 492
441 493
442 494
442 495
442 496
442 497
442 498
442 499
442 500
442 501
443 494
443 495
443 496
443 497
443 498
443 499
443 500
443 501
444 502
444 503
444 504
444 505
444 506
444 507
444 508
444 509
444 510
444 511
445 502
445 503
445 504
445 505
445 506
445 507
445 508
445 509
445 510
445 511
446 512
446 513
446 514
446 515
446 516
446 517
446 518
446 519
446 520
446 521
447 512
447 513
447 514
447 515
447 516
447 517
447 518
447 519
447 520
447 521
448 522
448 523
448 524
448 525
448 526
448 527
448 528
448 529
448 530
448 531
448 532
448 533
448 534
448 535
448 536
449 522
449 523
449 524
449 525
449 526
449 527
449 528
449 529
449 530
449 531
449 532
449 533
449 534
449 535
449 536
450 537
450 538
450 539
450 540
450 541
450 542
450 543
450 544
450 545
450 546
451 537
451 538
451 539
451 540
451 541
451 542
451 543
451 544
451 545
451 546
452 453
452 454
452 461
452 489
452 579
453 456
453 457
453 462
453 466
453 470
453 478
453 591
454 455
454 457
454 459
454 462
454 463
454 466
454 467
454 470
454 471
454 475
454 478
454 591
454 592
455 456
455 494
455 498
455 585
456 459
456 461
456 463
456 464
456 467
456 468
456 471
456 472
456 475
456 476
456 478
456 479
456 555
456 559
456 592
456 593
457 458
457 459
457 464
457 468
457 469
457 472
457 473
457 476
457 477
457 479
457 556
457 560
457 593
457 594
458 459
458 502
458 507
458 522
458 527
458 532
458 597
459 460
459 465
459 469
459 473
459 474
459 477
459 557
459 561
459 594
459 595
460 461
460 512
460 517
460 537
460 542
460 603
461 463
461 465
461 474
461 477
461 558
461 595
461 596
462 481
462 609
463 486
463 489
463 490
463 579
463 580
464 494
464 495
464 498
464 499
464 585
464 586
465 502
465 503
465 507
465 508
465 522
465 523
465 527
465 528
465 532
465 533
465 597
465 598
466 512
466 513
466 517
466 518
466 537
466 538
466 542
466 543
466 603
466 604
467 481
467 482
467 609
467 610
468 486
468 487
468 490
468 491
468 547
468 580
468 581
469 495
469 496
469 499
469 500
469 551
469 586
469 587
470 503
470 504
470 508
470 509
470 523
470 524
470 528
470 529
470 533
470 534
470 563
470 567
470 598
470 599
471 513
471 514
471 518
471 519
471 538
471 539
471 543
471 544
471 571
471 604
471 605
472 482
472 483
472 575
472 610
472 611
473 485
473 487
473 491
473 492
473 548
473 581
473 582
474 496
474 497
474 500
474 501
474 552
474 587
474 588
475 504
475 505
475 509
475 510
475 524
475 525
475 529
475 530
475 534
475 535
475 564
475 568
475 599
475 600
476 514
476 515
476 519
476 520
476 539
476 540
476 544
476 545
476 572
476 605
476 606
477 483
477 484
477 576
477 611
477 612
478 485
478 488
478 492
478 493
478 549
478 582
478 583
479 497
479 501
479 553
479 588
479 589
480 505
480 506
480 510
480 511
480 525
480 526
480 530
480 531
480 535
480 536
480 565
480 569
480 600
480 601
481 515
481 516
481 520
481 521
481 540
481 541
481 545
481 546
481 573
481 606
481 607
482 484
482 577
482 612
482 613
483 488
483 493
483 550
483 583
483 584
484 485
484 497
484 501
484 554
484 589
484 590
485 613
485 614
486 506
486 511
486 526
486 531
486 536
486 566
486 601
486 602
487 516
487 521
487 541
487 546
487 574
487 607
487 608
