# Supplementary material for: Optimizing the robustness of higher-low order coupled networks
Source: PLoS One. 2024 Mar 14;19(3):e0298439. doi: 10.1371/journal.pone.0298439 (PMC10939264; doi:10.1371/journal.pone.0298439)
Supplement: S1 Data — (ZIP) [file pone.0298439.s001.zip › Data/lp_etamacro.txt]

257	1
258	2
259	3
260	4
261	5
262	6
263	7
264	8
265	9
266	10
267	11
268	12
269	13
270	14
271	15
272	16
273	17
274	18
275	19
276	20
277	21
278	22
279	23
280	24
281	25
282	26
283	27
284	28
285	29
286	30
287	31
288	32
289	33
290	34
291	35
292	36
293	37
294	38
295	39
296	40
297	41
298	42
299	43
300	44
301	45
302	46
303	47
304	48
305	49
306	50
307	51
308	52
309	53
310	54
311	55
312	56
313	57
314	58
315	59
316	60
317	61
318	62
319	63
320	64
321	65
322	66
323	67
324	68
325	69
326	70
327	71
328	72
329	73
330	74
331	75
332	76
333	77
334	78
335	79
336	80
337	81
338	82
339	83
340	84
341	85
342	86
343	87
344	88
361	89
362	90
363	91
364	92
365	93
366	94
367	95
368	96
369	97
370	98
371	99
372	100
373	101
374	102
375	103
376	104
377	105
378	106
379	107
380	108
381	109
382	110
383	111
384	112
385	113
386	114
387	115
388	116
389	117
390	118
391	119
392	120
393	121
394	122
395	123
396	124
397	125
398	126
399	127
400	128
17	129
17	130
18	130
18	131
19	131
19	132
20	132
20	133
21	133
21	134
22	134
22	135
23	135
23	136
24	136
24	137
25	137
25	138
26	138
26	139
27	139
27	140
28	140
28	141
29	141
29	142
30	142
30	143
31	143
31	144
32	144
257	145
258	146
259	147
260	148
261	149
262	150
263	151
264	152
265	153
266	154
267	155
268	156
269	157
270	158
271	159
272	160
273	161
274	162
275	163
276	164
277	165
278	166
279	167
280	168
281	169
282	170
283	171
284	172
285	173
286	174
287	175
288	176
17	177
17	178
18	178
18	179
19	179
19	180
20	180
20	181
21	181
21	182
22	182
22	183
23	183
23	184
24	184
24	185
25	185
25	186
26	186
26	187
27	187
27	188
28	188
28	189
29	189
29	190
30	190
30	191
31	191
31	192
32	192
1	193
2	194
3	195
4	196
5	197
6	198
7	199
8	200
9	201
10	202
11	203
12	204
13	205
14	206
15	207
16	208
1	209
33	209
34	209
257	209
2	210
34	210
35	210
258	210
3	211
35	211
36	211
259	211
4	212
36	212
37	212
260	212
5	213
37	213
38	213
261	213
6	214
38	214
39	214
262	214
7	215
39	215
40	215
263	215
8	216
40	216
41	216
264	216
9	217
41	217
42	217
265	217
10	218
42	218
43	218
266	218
11	219
43	219
44	219
267	219
12	220
44	220
45	220
268	220
13	221
45	221
46	221
269	221
14	222
46	222
47	222
270	222
15	223
47	223
48	223
271	223
16	224
48	224
272	224
1	225
257	225
289	225
305	225
361	225
2	226
258	226
290	226
306	226
362	226
3	227
259	227
291	227
307	227
363	227
4	228
260	228
292	228
308	228
364	228
5	229
261	229
293	229
309	229
365	229
6	230
262	230
294	230
310	230
366	230
7	231
263	231
295	231
311	231
367	231
8	232
264	232
296	232
312	232
368	232
9	233
265	233
297	233
313	233
369	233
10	234
266	234
298	234
314	234
370	234
11	235
267	235
299	235
315	235
371	235
12	236
268	236
300	236
316	236
372	236
13	237
269	237
301	237
317	237
373	237
14	238
270	238
302	238
318	238
374	238
15	239
271	239
303	239
319	239
375	239
16	240
272	240
304	240
320	240
376	240
1	241
49	241
50	241
257	241
305	241
361	241
2	242
50	242
51	242
258	242
306	242
362	242
3	243
51	243
52	243
259	243
307	243
363	243
4	244
52	244
53	244
260	244
308	244
364	244
5	245
53	245
54	245
261	245
309	245
365	245
6	246
54	246
55	246
262	246
310	246
366	246
7	247
55	247
56	247
263	247
311	247
367	247
8	248
56	248
57	248
264	248
312	248
368	248
9	249
57	249
58	249
265	249
313	249
369	249
10	250
58	250
59	250
266	250
314	250
370	250
11	251
59	251
60	251
267	251
315	251
371	251
12	252
60	252
61	252
268	252
316	252
372	252
13	253
61	253
62	253
269	253
317	253
373	253
14	254
62	254
63	254
270	254
318	254
374	254
15	255
63	255
64	255
271	255
319	255
375	255
16	256
64	256
272	256
320	256
376	256
1	257
65	257
66	257
257	257
305	257
361	257
2	258
66	258
67	258
258	258
306	258
362	258
3	259
67	259
68	259
259	259
307	259
363	259
4	260
68	260
69	260
260	260
308	260
364	260
5	261
69	261
70	261
261	261
309	261
365	261
6	262
70	262
71	262
262	262
310	262
366	262
7	263
71	263
72	263
263	263
311	263
367	263
8	264
72	264
73	264
264	264
312	264
368	264
9	265
73	265
74	265
265	265
313	265
369	265
10	266
74	266
75	266
266	266
314	266
370	266
11	267
75	267
76	267
267	267
315	267
371	267
12	268
76	268
77	268
268	268
316	268
372	268
13	269
77	269
78	269
269	269
317	269
373	269
14	270
78	270
79	270
270	270
318	270
374	270
15	271
79	271
80	271
271	271
319	271
375	271
16	272
80	272
272	272
320	272
376	272
1	273
81	273
82	273
257	273
321	273
2	274
82	274
83	274
258	274
322	274
3	275
83	275
84	275
259	275
323	275
4	276
84	276
85	276
260	276
324	276
5	277
85	277
86	277
261	277
325	277
6	278
86	278
87	278
262	278
326	278
7	279
87	279
88	279
263	279
327	279
8	280
88	280
89	280
264	280
328	280
9	281
89	281
90	281
265	281
329	281
10	282
90	282
91	282
266	282
330	282
11	283
91	283
92	283
267	283
331	283
12	284
92	284
93	284
268	284
332	284
13	285
93	285
94	285
269	285
333	285
14	286
94	286
95	286
270	286
334	286
15	287
95	287
96	287
271	287
335	287
16	288
96	288
272	288
336	288
1	289
97	289
98	289
257	289
321	289
346	289
2	290
98	290
99	290
258	290
322	290
347	290
3	291
99	291
100	291
259	291
323	291
348	291
4	292
100	292
101	292
260	292
324	292
349	292
5	293
101	293
102	293
261	293
325	293
350	293
6	294
102	294
103	294
262	294
326	294
351	294
7	295
103	295
104	295
263	295
327	295
352	295
8	296
104	296
105	296
264	296
328	296
353	296
9	297
105	297
106	297
265	297
329	297
354	297
10	298
106	298
107	298
266	298
330	298
355	298
11	299
107	299
108	299
267	299
331	299
356	299
12	300
108	300
109	300
268	300
332	300
357	300
13	301
109	301
110	301
269	301
333	301
358	301
14	302
110	302
111	302
270	302
334	302
359	302
15	303
111	303
112	303
271	303
335	303
360	303
16	304
112	304
272	304
336	304
1	305
113	305
114	305
257	305
321	305
2	306
114	306
115	306
258	306
322	306
3	307
115	307
116	307
259	307
323	307
4	308
116	308
117	308
260	308
324	308
5	309
117	309
118	309
261	309
325	309
6	310
118	310
119	310
262	310
326	310
7	311
119	311
120	311
263	311
327	311
8	312
120	312
121	312
264	312
328	312
9	313
121	313
122	313
265	313
329	313
10	314
122	314
123	314
266	314
330	314
11	315
123	315
124	315
267	315
331	315
12	316
124	316
125	316
268	316
332	316
13	317
125	317
126	317
269	317
333	317
14	318
126	318
127	318
270	318
334	318
15	319
127	319
128	319
271	319
335	319
16	320
128	320
272	320
336	320
1	321
129	321
130	321
257	321
346	321
2	322
130	322
131	322
258	322
347	322
3	323
131	323
132	323
259	323
348	323
4	324
132	324
133	324
260	324
349	324
5	325
133	325
134	325
261	325
350	325
6	326
134	326
135	326
262	326
351	326
7	327
135	327
136	327
263	327
352	327
8	328
136	328
137	328
264	328
353	328
9	329
137	329
138	329
265	329
354	329
10	330
138	330
139	330
266	330
355	330
11	331
139	331
140	331
267	331
356	331
12	332
140	332
141	332
268	332
357	332
13	333
141	333
142	333
269	333
358	333
14	334
142	334
143	334
270	334
359	334
15	335
143	335
144	335
271	335
360	335
16	336
144	336
272	336
1	337
145	337
146	337
257	337
2	338
146	338
147	338
258	338
3	339
147	339
148	339
259	339
4	340
148	340
149	340
260	340
5	341
149	341
150	341
261	341
6	342
150	342
151	342
262	342
7	343
151	343
152	343
263	343
8	344
152	344
153	344
264	344
9	345
153	345
154	345
265	345
10	346
154	346
155	346
266	346
11	347
155	347
156	347
267	347
12	348
156	348
157	348
268	348
13	349
157	349
158	349
269	349
14	350
158	350
159	350
270	350
15	351
159	351
160	351
271	351
16	352
160	352
272	352
161	353
273	353
289	353
162	354
274	354
290	354
163	355
275	355
291	355
164	356
276	356
292	356
165	357
277	357
293	357
166	358
278	358
294	358
167	359
279	359
295	359
168	360
280	360
296	360
169	361
281	361
297	361
170	362
282	362
298	362
171	363
283	363
299	363
172	364
284	364
300	364
173	365
285	365
301	365
174	366
286	366
302	366
175	367
287	367
303	367
176	368
288	368
304	368
1	369
177	369
178	369
273	369
305	369
361	369
2	370
178	370
179	370
274	370
306	370
362	370
3	371
179	371
180	371
275	371
307	371
363	371
4	372
180	372
181	372
276	372
308	372
364	372
5	373
181	373
182	373
277	373
309	373
365	373
6	374
182	374
183	374
278	374
310	374
366	374
7	375
183	375
184	375
279	375
311	375
367	375
8	376
184	376
185	376
280	376
312	376
368	376
9	377
185	377
186	377
281	377
313	377
369	377
10	378
186	378
187	378
282	378
314	378
370	378
11	379
187	379
188	379
283	379
315	379
371	379
12	380
188	380
189	380
284	380
316	380
372	380
13	381
189	381
190	381
285	381
317	381
373	381
14	382
190	382
191	382
286	382
318	382
374	382
15	383
191	383
192	383
287	383
319	383
375	383
16	384
192	384
288	384
320	384
376	384
1	385
193	385
194	385
273	385
2	386
194	386
195	386
274	386
3	387
195	387
196	387
275	387
4	388
196	388
197	388
276	388
5	389
197	389
198	389
277	389
6	390
198	390
199	390
278	390
7	391
199	391
200	391
279	391
8	392
200	392
201	392
280	392
9	393
201	393
202	393
281	393
10	394
202	394
203	394
282	394
11	395
203	395
204	395
283	395
12	396
204	396
205	396
284	396
13	397
205	397
206	397
285	397
14	398
206	398
207	398
286	398
15	399
207	399
208	399
287	399
16	400
208	400
288	400
1	401
209	401
210	401
273	401
2	402
210	402
211	402
274	402
3	403
211	403
212	403
275	403
4	404
212	404
213	404
276	404
5	405
213	405
214	405
277	405
6	406
214	406
215	406
278	406
7	407
215	407
216	407
279	407
8	408
216	408
217	408
280	408
9	409
217	409
218	409
281	409
10	410
218	410
219	410
282	410
11	411
219	411
220	411
283	411
12	412
220	412
221	412
284	412
13	413
221	413
222	413
285	413
14	414
222	414
223	414
286	414
15	415
223	415
224	415
287	415
16	416
224	416
288	416
1	417
225	417
226	417
273	417
305	417
361	417
2	418
226	418
227	418
274	418
306	418
362	418
3	419
227	419
228	419
275	419
307	419
363	419
4	420
228	420
229	420
276	420
308	420
364	420
5	421
229	421
230	421
277	421
309	421
365	421
6	422
230	422
231	422
278	422
310	422
366	422
7	423
231	423
232	423
279	423
311	423
367	423
8	424
232	424
233	424
280	424
312	424
368	424
9	425
233	425
234	425
281	425
313	425
369	425
10	426
234	426
235	426
282	426
314	426
370	426
11	427
235	427
236	427
283	427
315	427
371	427
12	428
236	428
237	428
284	428
316	428
372	428
13	429
237	429
238	429
285	429
317	429
373	429
14	430
238	430
239	430
286	430
318	430
374	430
15	431
239	431
240	431
287	431
319	431
375	431
16	432
240	432
288	432
320	432
376	432
1	433
241	433
242	433
273	433
2	434
242	434
243	434
274	434
3	435
243	435
244	435
275	435
4	436
244	436
245	436
276	436
5	437
245	437
246	437
277	437
6	438
246	438
247	438
278	438
7	439
247	439
248	439
279	439
8	440
248	440
249	440
280	440
9	441
249	441
250	441
281	441
10	442
250	442
251	442
282	442
11	443
251	443
252	443
283	443
12	444
252	444
253	444
284	444
13	445
253	445
254	445
285	445
14	446
254	446
255	446
286	446
15	447
255	447
256	447
287	447
16	448
256	448
288	448
33	449
39	449
377	449
34	450
40	450
378	450
393	450
35	451
41	451
379	451
394	451
36	452
42	452
380	452
395	452
37	453
43	453
381	453
396	453
38	454
44	454
382	454
397	454
39	455
45	455
383	455
398	455
40	456
46	456
384	456
399	456
41	457
47	457
385	457
400	457
42	458
48	458
386	458
43	459
387	459
44	460
388	460
45	461
389	461
46	462
390	462
47	463
391	463
48	464
392	464
49	465
55	465
377	465
50	466
56	466
378	466
393	466
51	467
57	467
379	467
394	467
52	468
58	468
380	468
395	468
53	469
59	469
381	469
396	469
54	470
60	470
382	470
397	470
55	471
61	471
383	471
398	471
56	472
62	472
384	472
399	472
57	473
63	473
385	473
400	473
58	474
64	474
386	474
59	475
387	475
60	476
388	476
61	477
389	477
62	478
390	478
63	479
391	479
64	480
392	480
65	481
71	481
377	481
66	482
72	482
378	482
393	482
67	483
73	483
379	483
394	483
68	484
74	484
380	484
395	484
69	485
75	485
381	485
396	485
70	486
76	486
382	486
397	486
71	487
77	487
383	487
398	487
72	488
78	488
384	488
399	488
73	489
79	489
385	489
400	489
74	490
80	490
386	490
75	491
387	491
76	492
388	492
77	493
389	493
78	494
390	494
79	495
391	495
80	496
392	496
81	497
87	497
327	497
377	497
82	498
88	498
321	498
328	498
378	498
393	498
83	499
89	499
322	499
329	499
379	499
394	499
84	500
90	500
323	500
330	500
380	500
395	500
85	501
91	501
324	501
331	501
381	501
396	501
86	502
92	502
325	502
332	502
382	502
397	502
87	503
93	503
326	503
333	503
383	503
398	503
88	504
94	504
327	504
334	504
384	504
399	504
89	505
95	505
328	505
335	505
385	505
400	505
90	506
96	506
329	506
336	506
386	506
91	507
330	507
387	507
92	508
331	508
388	508
93	509
332	509
389	509
94	510
333	510
390	510
95	511
334	511
391	511
96	512
335	512
392	512
97	513
103	513
327	513
377	513
98	514
104	514
321	514
328	514
378	514
393	514
99	515
105	515
322	515
329	515
379	515
394	515
100	516
106	516
323	516
330	516
380	516
395	516
101	517
107	517
324	517
331	517
381	517
396	517
102	518
108	518
325	518
332	518
382	518
397	518
103	519
109	519
326	519
333	519
383	519
398	519
104	520
110	520
327	520
334	520
384	520
399	520
105	521
111	521
328	521
335	521
385	521
400	521
106	522
112	522
329	522
336	522
386	522
107	523
330	523
387	523
108	524
331	524
388	524
109	525
332	525
389	525
110	526
333	526
390	526
111	527
334	527
391	527
112	528
335	528
392	528
113	529
119	529
327	529
377	529
114	530
120	530
321	530
328	530
378	530
393	530
115	531
121	531
322	531
329	531
379	531
394	531
116	532
122	532
323	532
330	532
380	532
395	532
117	533
123	533
324	533
331	533
381	533
396	533
118	534
124	534
325	534
332	534
382	534
397	534
119	535
125	535
326	535
333	535
383	535
398	535
120	536
126	536
327	536
334	536
384	536
399	536
121	537
127	537
328	537
335	537
385	537
400	537
122	538
128	538
329	538
336	538
386	538
123	539
330	539
387	539
124	540
331	540
388	540
125	541
332	541
389	541
126	542
333	542
390	542
127	543
334	543
391	543
128	544
335	544
392	544
129	545
135	545
345	545
351	545
377	545
130	546
136	546
346	546
352	546
378	546
393	546
131	547
137	547
347	547
353	547
379	547
394	547
132	548
138	548
348	548
354	548
380	548
395	548
133	549
139	549
349	549
355	549
381	549
396	549
134	550
140	550
350	550
356	550
382	550
397	550
135	551
141	551
351	551
357	551
383	551
398	551
136	552
142	552
352	552
358	552
384	552
399	552
137	553
143	553
353	553
359	553
385	553
400	553
138	554
144	554
354	554
360	554
386	554
139	555
355	555
387	555
140	556
356	556
388	556
141	557
357	557
389	557
142	558
358	558
390	558
143	559
359	559
391	559
144	560
360	560
392	560
145	561
151	561
377	561
146	562
152	562
378	562
393	562
147	563
153	563
379	563
394	563
148	564
154	564
380	564
395	564
149	565
155	565
381	565
396	565
150	566
156	566
382	566
397	566
151	567
157	567
383	567
398	567
152	568
158	568
384	568
399	568
153	569
159	569
385	569
400	569
154	570
160	570
386	570
155	571
387	571
156	572
388	572
157	573
389	573
158	574
390	574
159	575
391	575
160	576
392	576
161	577
162	577
163	577
164	577
165	577
166	577
167	577
168	577
162	578
163	578
164	578
165	578
166	578
167	578
168	578
169	578
163	579
164	579
165	579
166	579
167	579
168	579
169	579
170	579
164	580
165	580
166	580
167	580
168	580
169	580
170	580
171	580
165	581
166	581
167	581
168	581
169	581
170	581
171	581
172	581
166	582
167	582
168	582
169	582
170	582
171	582
172	582
173	582
167	583
168	583
169	583
170	583
171	583
172	583
173	583
174	583
168	584
169	584
170	584
171	584
172	584
173	584
174	584
175	584
169	585
170	585
171	585
172	585
173	585
174	585
175	585
176	585
170	586
171	586
172	586
173	586
174	586
175	586
176	586
171	587
172	587
173	587
174	587
175	587
176	587
172	588
173	588
174	588
175	588
176	588
173	589
174	589
175	589
176	589
174	590
175	590
176	590
175	591
176	591
176	592
177	593
183	593
178	594
184	594
179	595
185	595
180	596
186	596
[truncated: 537 more rows]
