# Supplementary material for: Optimizing the robustness of higher-low order coupled networks
Source: PLoS One. 2024 Mar 14;19(3):e0298439. doi: 10.1371/journal.pone.0298439 (PMC10939264; doi:10.1371/journal.pone.0298439)
Supplement: S1 Data — (ZIP) [file pone.0298439.s001.zip › Data/model.txt]

0 1
0 2
0 3
0 4
0 5
0 6
0 7
0 8
0 9
0 10
0 11
0 12
0 13
0 39
0 444
1 2
1 3
1 4
1 6
1 11
1 12
1 14
1 15
1 16
1 17
1 19
1 20
1 22
1 23
1 24
1 26
1 27
1 28
1 33
1 36
1 39
1 40
1 41
1 45
1 47
1 52
1 53
1 54
1 55
1 58
1 61
1 62
1 64
1 65
1 66
1 68
1 82
1 88
1 90
1 92
1 94
1 97
1 101
1 460
2 3
2 11
2 12
2 14
2 15
2 16
2 17
2 18
2 19
2 20
2 22
2 23
2 24
2 26
2 27
2 28
2 33
2 39
2 40
2 41
2 45
2 47
2 52
2 54
2 55
2 58
2 61
2 64
2 120
2 122
2 461
3 10
3 11
3 12
3 14
3 15
3 16
3 17
3 19
3 22
3 23
3 24
3 26
3 27
3 28
3 33
3 34
3 36
3 37
3 39
3 40
3 41
3 45
3 46
3 47
3 52
3 54
3 55
3 56
3 58
3 59
3 61
3 64
3 73
3 120
3 122
3 123
3 132
3 133
3 134
3 138
3 140
3 147
3 462
4 9
4 10
4 11
4 12
4 20
4 22
4 25
4 26
4 27
4 28
4 33
4 34
4 36
4 39
4 40
4 48
4 49
4 50
4 61
4 66
4 67
4 75
4 84
4 132
4 133
4 135
4 136
4 138
4 140
4 141
4 142
4 145
4 467
5 8
5 11
5 12
5 16
5 20
5 26
5 27
5 28
5 30
5 33
5 37
5 38
5 39
5 40
5 41
5 57
5 61
5 65
5 68
5 70
5 71
5 72
5 73
5 74
5 75
5 83
5 132
5 133
5 135
5 136
5 470
6 11
6 40
6 60
6 64
6 75
6 83
6 85
6 86
6 95
6 96
6 98
6 100
6 102
6 107
6 485
7 15
7 16
7 17
7 26
7 27
7 28
7 33
7 36
7 77
7 124
7 144
7 148
7 165
7 167
7 168
7 171
7 176
7 193
7 505
8 16
8 33
8 40
8 62
8 81
8 128
8 129
8 131
8 139
8 513
9 22
9 26
9 33
9 39
9 66
9 97
9 129
9 158
9 163
9 164
9 169
9 516
10 22
10 27
10 28
10 36
10 39
10 66
10 94
10 148
10 196
10 539
11 14
11 15
11 16
11 17
11 18
11 22
11 23
11 26
11 27
11 28
11 29
11 33
11 36
11 39
11 40
11 42
11 45
11 50
11 52
11 53
11 54
11 55
11 60
11 61
11 62
11 64
11 65
11 66
11 68
11 69
11 76
11 77
11 79
11 81
11 82
11 88
11 90
11 92
11 94
11 97
11 101
11 106
11 113
11 114
11 115
11 116
11 117
11 118
11 119
11 123
11 158
11 568
12 14
12 15
12 16
12 17
12 22
12 23
12 26
12 27
12 28
12 29
12 33
12 36
12 39
12 40
12 42
12 45
12 50
12 52
12 54
12 55
12 60
12 61
12 64
12 65
12 66
12 68
12 69
12 76
12 77
12 79
12 81
12 82
12 88
12 90
12 92
12 94
12 97
12 106
12 123
12 158
12 570
13 15
13 18
13 23
13 27
13 42
13 123
13 158
13 574
14 15
14 16
14 17
14 19
14 20
14 24
14 35
14 40
14 41
14 45
14 451
15 16
15 17
15 18
15 19
15 20
15 21
15 33
15 445
16 17
16 21
16 23
16 29
16 37
16 38
16 45
16 46
16 47
16 51
16 52
16 54
16 55
16 56
16 57
16 61
16 66
16 67
16 77
16 102
16 123
16 125
16 130
16 134
16 137
16 146
16 147
16 465
17 21
17 23
17 29
17 36
17 45
17 46
17 52
17 54
17 55
17 56
17 57
17 61
17 64
17 68
17 71
17 72
17 73
17 74
17 84
17 469
18 36
18 45
18 104
18 112
18 155
18 156
18 491
19 23
19 29
19 45
19 52
19 54
19 55
19 60
19 65
19 69
19 79
19 124
19 170
19 171
19 172
19 174
19 175
19 177
19 178
19 180
19 181
19 182
19 183
19 184
19 185
19 186
19 188
19 189
19 190
19 191
19 192
19 194
19 195
19 507
20 23
20 52
20 54
20 124
20 127
20 510
21 101
21 126
21 149
21 213
21 545
22 23
22 33
22 37
22 44
22 50
22 51
22 54
22 456
23 24
23 25
23 39
23 446
24 29
24 43
24 54
24 55
24 60
24 86
24 93
24 98
24 107
24 108
24 111
24 153
24 155
24 489
25 52
25 54
25 62
25 94
25 106
25 148
25 210
25 542
26 27
26 28
26 29
26 30
26 34
26 35
26 39
26 450
27 28
27 29
27 30
27 31
27 32
27 40
27 447
28 29
28 30
28 38
28 44
28 453
29 33
29 62
29 66
29 79
29 91
29 93
29 103
29 104
29 105
29 152
29 153
29 486
30 39
30 50
30 127
30 139
30 148
30 511
31 40
31 62
31 97
31 129
31 150
31 161
31 162
31 515
32 42
32 103
32 123
32 158
32 571
33 34
33 35
33 448
34 62
34 94
34 148
34 197
34 540
35 36
35 39
35 113
35 123
35 158
35 575
36 37
36 38
36 449
37 81
37 128
37 512
38 66
38 81
38 128
38 149
38 514
39 42
39 43
39 452
40 44
40 48
40 49
40 455
41 45
41 60
41 66
41 69
41 82
41 88
41 90
41 92
41 94
41 97
41 101
41 106
41 149
41 212
41 544
42 43
42 59
42 61
42 71
42 112
42 157
42 159
42 160
42 167
42 492
43 123
43 158
43 572
44 45
44 52
44 54
44 114
44 123
44 158
44 576
45 46
45 47
45 52
45 454
46 60
46 79
46 121
46 124
46 509
47 60
47 62
47 66
47 92
47 106
47 144
47 214
47 535
48 62
48 92
48 101
48 144
48 215
48 536
49 66
49 94
49 113
49 114
49 115
49 116
49 117
49 118
49 119
49 148
49 198
49 541
50 61
50 71
50 72
50 73
50 74
50 75
50 471
51 65
51 76
51 111
51 112
51 124
51 166
51 199
51 200
51 201
51 203
51 204
51 205
51 206
51 210
51 211
51 212
51 216
51 217
51 218
51 219
51 220
51 221
51 503
52 53
52 55
52 457
53 59
53 96
53 109
53 112
53 152
53 154
53 490
54 458
55 56
55 57
55 58
55 60
55 209
55 459
56 79
56 106
56 124
56 508
57 101
57 149
57 211
57 543
58 60
58 115
58 123
58 158
58 577
59 123
59 158
59 573
60 62
60 66
60 82
60 88
60 90
60 92
60 94
60 97
60 101
60 103
60 120
60 122
60 463
61 62
61 63
61 64
61 65
61 68
61 69
61 76
61 77
61 79
61 81
62 64
62 75
62 83
62 85
62 86
62 100
62 102
62 132
62 135
62 140
62 142
62 143
62 147
62 483
63 64
63 116
63 123
63 158
63 578
64 66
64 77
64 82
64 88
64 90
64 92
64 94
64 97
64 101
65 66
65 67
65 464
66 68
66 71
66 75
66 83
66 85
66 86
66 87
66 96
66 99
66 130
66 133
66 134
66 136
66 137
66 138
66 141
66 145
66 146
66 482
67 68
67 117
67 123
67 158
67 579
68 143
68 466
69 70
69 71
69 72
69 83
69 468
70 79
70 82
70 88
70 106
70 131
70 173
70 179
70 180
70 181
70 182
70 185
70 186
70 187
70 193
70 519
71 76
71 79
71 81
71 88
71 90
71 92
71 94
71 97
71 118
71 123
71 158
71 569
72 76
72 118
72 123
72 158
72 580
73 76
73 81
73 82
73 88
73 131
73 169
73 173
73 174
73 176
73 179
73 181
73 182
73 185
73 186
73 187
73 188
73 520
74 81
74 88
74 92
74 94
74 100
74 105
74 110
74 111
74 112
74 121
74 124
74 127
74 144
74 173
74 176
74 178
74 179
74 186
74 187
74 189
74 190
74 191
74 192
74 193
74 194
74 195
74 532
75 76
75 82
75 88
75 90
75 92
75 94
75 97
75 101
75 111
75 112
75 129
75 518
76 123
76 125
76 472
77 78
77 126
77 473
78 119
78 123
78 158
78 581
79 80
79 126
79 474
80 81
80 120
80 123
80 158
80 582
81 475
82 83
82 84
82 85
82 86
82 87
82 476
83 88
83 90
83 92
83 94
83 97
83 101
83 126
83 149
83 201
83 206
83 218
83 221
83 546
84 101
84 113
84 126
84 149
84 547
85 88
85 90
85 92
85 94
85 97
85 100
85 101
85 103
85 110
85 120
85 150
85 199
85 200
85 201
85 203
85 204
85 205
85 206
85 555
86 88
86 90
86 92
86 94
86 97
86 101
86 106
86 120
86 150
86 166
86 207
86 208
86 556
87 88
87 90
87 92
87 94
87 97
87 122
87 123
87 158
87 583
88 89
88 132
88 133
88 134
88 135
88 136
88 137
88 477
89 106
89 114
89 122
89 150
89 548
90 91
90 138
90 140
90 141
90 142
90 143
90 478
91 103
91 115
91 122
91 150
91 549
92 93
92 102
92 145
92 146
92 147
92 479
93 116
93 122
93 150
93 207
93 550
94 95
94 96
94 480
95 103
95 117
95 122
95 150
95 551
96 97
96 106
96 120
96 150
97 98
97 130
97 481
98 118
98 122
98 150
98 208
98 552
99 119
99 120
99 122
99 150
99 553
100 101
100 140
100 146
100 161
100 584
101 484
102 144
102 205
102 214
102 215
102 537
103 111
103 488
104 120
104 150
104 561
105 140
105 145
105 146
105 161
105 585
106 107
106 108
106 109
106 110
106 487
107 120
107 150
107 558
108 120
108 150
108 559
109 120
109 150
109 560
110 140
110 145
110 146
110 161
110 586
111 147
111 153
111 162
111 587
112 113
112 114
112 115
112 116
112 117
112 118
112 119
112 147
112 153
112 162
112 588
113 168
113 493
114 157
114 494
115 159
115 495
116 160
116 496
117 497
118 498
119 151
119 154
119 155
119 156
119 499
120 121
120 152
120 153
120 500
121 122
121 163
121 589
122 151
122 501
123 124
123 157
123 159
123 160
123 502
124 125
124 126
124 163
124 590
125 165
125 504
126 506
127 163
127 591
128 145
128 164
128 592
129 130
129 145
129 164
129 593
130 170
130 177
130 180
130 181
130 183
130 185
130 191
130 195
130 517
131 132
131 133
131 134
131 135
131 136
131 137
131 143
131 145
131 164
131 594
132 170
132 171
132 172
132 173
132 174
132 521
133 175
133 176
133 177
133 522
134 178
134 179
134 180
134 523
135 181
135 182
135 183
135 184
135 524
136 185
136 186
136 187
136 188
136 525
137 189
137 190
137 191
137 526
138 139
138 192
138 193
138 194
138 195
138 527
139 140
139 141
139 142
139 143
139 145
139 164
139 595
140 528
141 161
141 163
141 529
142 162
142 164
142 530
143 144
143 531
144 145
144 146
144 147
144 164
144 596
145 148
145 170
145 171
145 172
145 173
145 174
145 175
145 176
145 177
145 178
145 179
145 183
145 184
145 185
145 186
145 187
145 188
145 189
145 190
145 192
145 193
145 194
145 195
145 533
146 149
146 150
146 158
146 161
146 162
146 163
146 164
146 171
146 172
146 175
146 177
146 178
146 179
146 180
146 183
146 184
146 189
146 192
146 193
146 534
147 198
147 217
147 218
147 220
147 538
148 164
148 597
149 165
149 598
150 151
150 152
150 153
150 154
150 155
150 156
150 165
150 599
151 199
151 200
151 203
151 204
151 205
151 206
151 207
151 208
151 554
152 200
152 202
152 204
152 209
152 210
152 211
152 212
152 213
152 216
152 217
152 219
152 220
152 221
153 557
154 216
154 562
155 217
155 218
155 563
156 219
156 220
156 221
156 564
157 158
157 199
157 200
157 201
157 202
157 565
158 159
158 160
158 165
158 600
159 203
159 204
159 205
159 206
159 566
160 196
160 197
160 198
160 567
161 165
161 601
162 165
162 602
163 165
163 603
164 165
164 604
165 166
165 605
166 167
166 168
166 169
166 606
167 170
167 171
167 172
167 173
167 174
167 607
168 175
168 176
168 177
168 608
169 178
169 179
169 180
169 609
170 181
170 182
170 183
170 184
170 610
171 185
171 186
171 187
171 188
171 611
172 189
172 190
172 191
172 612
173 192
173 193
173 194
173 195
173 613
174 196
174 197
174 198
174 614
175 199
175 200
175 201
175 202
175 203
175 204
175 205
175 206
175 615
176 207
176 616
177 208
177 617
178 209
178 210
178 211
178 212
178 213
178 618
179 214
179 215
179 619
180 216
180 217
180 218
180 219
180 220
180 221
180 620
181 222
181 232
181 444
181 621
182 242
182 445
182 622
183 232
183 446
183 623
184 256
184 447
184 624
185 259
185 448
185 625
186 245
186 449
186 626
187 238
187 250
187 450
187 627
188 231
188 253
188 451
188 628
189 236
189 452
189 629
190 238
190 453
190 630
191 261
191 454
191 631
192 248
192 267
192 455
192 632
193 223
193 262
193 268
193 269
193 456
193 633
194 263
194 457
194 634
195 269
195 458
195 635
196 271
196 431
196 459
196 636
197 222
197 223
197 224
197 231
197 232
197 233
197 236
197 238
197 242
197 245
197 248
197 250
197 253
197 256
197 259
197 260
197 261
197 262
197 263
197 264
197 267
197 268
197 269
197 273
197 275
197 276
197 279
197 281
197 284
197 293
197 296
197 298
197 300
197 302
197 303
197 316
197 460
197 637
198 222
198 223
198 231
198 232
198 236
198 237
198 238
198 242
198 248
198 250
198 253
198 256
198 258
198 259
198 260
198 261
198 262
198 263
198 267
198 268
198 269
198 273
198 280
198 461
198 638
199 222
199 223
199 230
199 231
199 232
199 236
199 237
199 238
199 242
199 245
199 248
199 250
199 253
199 256
199 258
199 259
199 260
199 261
199 262
199 263
199 265
199 266
199 267
199 268
199 269
199 272
199 273
199 274
199 290
199 291
199 299
199 306
199 310
199 311
199 330
199 334
199 336
199 462
199 639
200 237
200 258
200 276
200 279
200 281
200 284
200 293
200 296
200 298
200 300
200 302
200 303
200 313
200 315
200 463
200 640
201 224
201 225
201 226
201 233
201 234
201 239
201 240
201 246
201 247
201 254
201 260
201 264
201 273
201 275
201 318
202 247
202 276
202 279
202 281
202 284
202 293
202 296
202 298
202 300
202 302
202 303
203 249
203 290
203 464
203 641
204 223
204 230
204 231
204 235
204 247
204 248
204 249
204 252
204 253
204 261
204 262
204 263
204 265
204 266
204 267
204 268
204 269
204 270
204 283
204 285
204 287
204 291
204 292
204 295
204 299
204 301
204 305
204 325
204 330
204 333
204 465
204 642
205 229
205 466
205 643
206 222
206 228
206 232
206 236
206 238
206 242
206 244
206 245
206 250
206 251
206 256
206 259
206 272
206 274
206 277
206 278
206 282
206 294
206 306
206 311
206 312
206 327
206 328
206 331
206 332
206 334
206 336
206 467
206 644
207 289
207 290
207 307
207 468
207 645
208 223
208 231
208 233
208 245
208 248
208 253
208 261
208 262
208 263
208 267
208 268
208 269
208 273
208 275
208 283
208 285
208 291
208 292
208 301
208 305
208 312
208 469
208 646
209 222
209 224
209 232
209 233
209 236
209 238
209 242
209 250
209 256
209 260
209 275
209 283
209 287
209 289
209 294
209 297
209 299
209 306
209 307
209 309
209 310
209 311
209 325
209 331
209 332
209 470
209 647
210 259
210 264
210 297
210 471
210 648
211 235
211 249
211 265
211 472
211 649
212 285
212 286
212 473
212 650
213 286
213 290
213 291
213 292
213 305
213 474
213 651
214 287
214 299
214 325
214 475
214 652
215 309
215 310
215 476
215 653
216 241
216 306
216 309
216 310
216 311
216 330
216 331
216 332
216 333
216 477
216 654
217 228
217 229
217 277
217 334
217 336
217 478
217 655
218 230
218 241
218 244
218 251
218 252
218 266
218 270
218 479
218 656
219 241
219 272
219 274
219 278
219 282
219 480
219 657
220 288
220 295
220 327
220 328
220 481
220 658
221 224
221 228
221 230
221 233
221 251
221 264
221 270
221 272
221 275
221 278
221 287
221 295
221 305
221 306
221 327
221 328
221 330
221 332
221 333
221 334
221 482
221 659
222 223
222 224
222 225
222 226
222 227
222 228
222 229
222 230
222 244
222 252
222 260
222 266
222 273
222 274
222 277
222 282
222 288
222 305
222 311
222 325
222 331
222 336
222 483
222 660
223 228
223 229
223 230
223 233
223 234
223 236
223 237
223 256
223 322
223 323
223 338
223 340
223 485
223 662
224 228
224 229
224 231
224 236
224 238
224 242
224 245
224 250
224 274
224 378
224 379
224 387
224 389
224 390
224 393
224 398
224 415
224 505
224 682
225 228
225 229
225 242
225 256
225 277
225 278
225 279
225 281
225 375
225 376
225 377
225 513
225 690
226 228
226 229
226 232
226 236
226 242
226 259
226 277
226 279
226 280
226 283
226 382
226 385
226 386
226 391
226 516
226 693
227 228
227 232
227 238
227 245
227 250
227 258
227 259
227 297
227 317
227 418
227 539
227 716
228 231
228 232
228 233
228 234
228 236
228 238
228 239
228 240
228 242
228 243
228 245
228 246
228 247
228 248
228 250
228 253
228 254
228 255
228 256
228 257
228 259
228 260
228 261
228 262
228 263
228 264
228 267
228 268
228 269
228 271
228 273
228 275
228 276
228 279
228 280
228 281
228 284
228 293
228 296
228 298
228 300
228 302
228 303
228 304
228 305
228 308
228 316
228 318
228 319
228 320
228 335
228 568
228 745
229 231
229 232
229 233
229 234
229 236
229 238
229 239
229 240
229 242
229 245
229 246
229 247
229 248
229 250
229 253
229 254
229 256
229 259
229 260
229 261
229 262
229 263
229 264
229 267
229 268
229 269
229 271
229 273
229 275
229 276
229 279
229 281
229 284
229 293
229 296
229 298
229 305
229 308
229 335
229 570
229 747
230 231
230 238
230 337
230 751
231 232
231 233
231 234
231 235
231 283
231 289
231 301
231 307
231 312
231 484
231 661
232 239
232 244
232 245
232 250
232 251
232 253
232 343
232 345
232 346
232 356
232 491
232 668
233 240
233 248
233 253
233 254
233 261
233 262
233 263
233 267
233 268
233 269
233 271
233 274
233 305
233 392
233 393
233 394
233 396
233 397
233 399
233 400
233 402
233 403
233 404
233 405
233 406
233 407
233 408
233 410
233 411
233 412
233 413
233 414
233 416
233 417
233 507
233 684
234 248
234 261
234 262
234 267
234 268
234 277
234 278
234 279
234 280
234 372
234 373
234 510
234 687
235 322
235 435
235 545
235 722
236 238
236 239
236 243
236 244
236 248
236 262
236 263
236 267
236 268
236 269
236 271
236 305
236 321
236 323
236 335
236 339
236 340
236 341
236 345
236 354
236 489
236 666
237 261
237 262
237 308
237 321
237 432
237 542
237 719
238 239
238 240
238 241
238 242
238 250
238 317
238 321
238 337
238 339
238 486
238 663
239 250
239 277
239 278
239 279
239 280
239 281
239 377
239 379
239 511
239 688
240 256
240 276
240 277
240 283
240 381
240 383
240 384
240 515
240 692
241 337
241 571
241 748
242 243
242 244
242 314
242 335
242 352
242 487
242 664
243 258
243 299
243 317
243 419
243 540
243 717
244 245
244 248
244 337
244 752
245 246
245 247
245 305
245 317
245 322
245 329
245 353
245 488
245 665
246 259
246 277
246 278
246 279
246 280
246 281
246 374
246 512
246 689
247 250
247 282
247 380
247 514
247 691
248 249
248 261
248 337
248 338
248 342
248 344
248 355
248 490
248 667
249 253
249 267
249 268
249 269
249 271
249 276
249 279
249 281
249 284
249 293
249 296
249 298
249 308
249 322
249 434
249 544
249 721
250 252
250 347
250 348
250 349
250 350
250 351
250 352
250 353
250 354
250 355
250 356
250 389
250 492
250 669
251 337
251 572
251 749
252 253
252 256
252 259
252 261
252 262
252 337
252 753
253 254
253 255
253 357
253 390
253 493
253 670
254 269
254 271
254 276
254 277
254 278
254 371
254 509
254 686
255 258
255 267
255 268
255 269
255 271
255 290
255 300
255 308
255 317
255 436
255 535
255 712
256 257
256 258
256 347
256 358
256 494
256 671
257 258
257 291
257 302
257 317
257 437
257 536
257 713
258 304
258 319
258 320
258 321
258 420
258 541
258 718
259 260
259 348
259 359
259 495
259 672
260 272
260 369
260 370
260 388
260 421
260 422
260 423
260 425
260 426
260 427
260 428
260 432
260 433
260 434
260 438
260 439
260 440
260 441
260 442
260 443
260 503
260 680
261 349
261 360
261 496
261 673
262 350
262 361
262 497
262 674
263 264
263 265
263 266
263 351
263 362
263 498
263 675
264 274
264 308
264 372
264 508
264 685
265 322
265 433
265 543
265 720
266 267
266 268
266 269
266 271
266 337
266 754
267 326
267 344
267 345
267 346
267 363
267 499
267 676
268 324
268 329
268 335
268 337
268 338
268 339
268 340
268 341
268 342
268 343
268 364
268 500
268 677
269 270
269 314
269 317
269 321
269 322
269 323
269 324
269 326
269 365
269 501
269 678
270 337
270 573
270 750
271 347
271 348
271 349
271 350
271 351
271 352
271 353
271 354
271 355
271 356
271 357
271 358
271 359
271 360
271 361
271 362
271 363
271 364
271 365
271 502
271 679
272 273
272 338
272 755
273 387
273 504
273 681
274 275
274 338
274 756
275 301
275 307
275 312
275 506
275 683
276 277
276 281
276 285
276 287
276 288
276 289
276 291
276 308
276 395
276 401
276 402
276 403
276 404
276 407
276 408
276 409
276 415
276 519
276 696
277 279
277 281
277 293
277 296
277 298
277 335
277 569
277 746
278 338
278 757
279 281
279 285
279 287
279 288
279 289
279 292
279 391
279 395
279 396
279 398
279 401
279 403
279 404
279 407
279 408
279 409
279 410
279 520
279 697
280 317
280 366
280 367
280 368
280 369
280 370
280 371
280 372
280 373
280 395
280 398
280 400
280 401
280 408
280 409
280 411
280 412
280 413
280 414
280 415
280 416
280 417
280 532
280 709
281 284
281 285
281 287
281 288
281 289
281 290
281 293
281 296
281 298
281 300
281 302
281 303
281 369
281 370
281 518
281 695
282 338
282 758
283 339
283 759
284 285
284 286
284 287
284 288
284 289
284 392
284 399
284 402
284 403
284 405
284 407
284 413
284 417
284 517
284 694
285 293
285 296
285 298
285 300
285 302
285 303
285 322
285 423
285 428
285 440
285 443
285 546
285 723
286 319
286 322
286 547
286 724
287 293
287 296
287 298
287 300
287 302
287 303
287 324
287 366
287 368
287 421
287 422
287 423
287 425
287 426
287 427
287 428
287 555
287 732
288 293
288 296
288 298
288 300
288 302
288 303
288 326
288 388
288 429
288 430
288 556
288 733
289 293
289 296
289 298
289 339
289 760
290 322
290 548
290 725
291 322
291 549
291 726
292 304
292 322
292 429
292 550
292 727
293 294
293 295
293 392
293 393
293 394
293 395
293 396
293 521
293 698
294 320
294 323
294 551
294 728
295 296
295 298
295 308
295 326
296 297
296 397
296 398
296 399
296 522
296 699
297 323
297 430
297 552
297 729
298 299
298 400
298 401
298 402
298 523
298 700
299 324
299 553
299 730
300 301
300 403
300 404
300 405
300 406
300 524
300 701
301 302
301 303
301 339
301 761
302 407
302 408
302 409
302 410
302 525
302 702
303 304
303 411
303 412
303 413
303 526
303 703
304 317
304 427
304 436
304 437
304 537
304 714
305 306
305 307
305 414
305 415
305 416
305 417
305 527
305 704
306 329
306 561
306 738
307 339
307 762
308 309
308 310
308 311
308 312
308 366
308 367
308 368
308 528
308 705
309 329
309 558
309 735
310 329
310 559
310 736
311 329
311 560
311 737
312 339
312 763
313 314
313 383
313 385
313 529
313 706
314 315
314 340
314 764
315 384
315 386
315 530
315 707
316 317
316 376
316 378
316 531
316 708
317 318
317 319
317 320
317 340
317 765
318 367
318 368
318 374
318 375
318 376
318 377
318 378
318 379
318 392
318 393
318 394
318 395
318 396
318 397
318 398
318 399
318 400
318 401
318 405
318 406
318 407
318 408
318 409
318 410
318 411
318 412
318 414
318 415
318 416
318 417
318 533
318 710
319 366
319 367
319 368
319 380
319 381
319 382
319 383
319 384
319 385
319 386
319 393
319 394
319 397
319 399
319 400
319 401
319 402
319 405
319 406
319 411
319 414
319 415
319 534
319 711
320 369
320 370
320 420
320 439
320 440
320 442
320 538
320 715
321 340
321 766
322 340
322 767
323 340
323 768
324 325
324 340
324 769
325 421
325 422
325 425
325 426
325 427
325 428
325 429
325 430
325 554
325 731
326 327
326 328
326 340
326 770
327 422
327 424
327 426
327 431
327 432
327 433
327 434
327 435
327 438
327 439
327 441
327 442
327 443
328 369
328 370
328 557
328 734
329 330
329 331
329 332
329 333
329 340
329 771
330 438
330 562
330 739
331 439
331 440
331 563
331 740
332 441
332 442
332 443
332 564
332 741
333 421
333 422
333 423
333 424
333 565
333 742
334 335
334 425
334 426
334 427
334 428
334 566
334 743
335 336
335 340
335 772
336 418
336 419
336 420
336 567
336 744
337 340
337 773
338 340
338 774
339 340
339 775
340 341
340 342
340 343
340 344
340 345
340 346
340 776
341 347
341 348
341 349
341 350
341 351
341 352
341 353
341 354
341 355
341 356
341 357
341 358
341 359
341 360
341 361
341 362
341 363
341 364
341 365
341 777
342 366
342 367
342 368
342 778
343 369
343 370
343 779
344 371
344 372
344 373
344 780
345 374
345 375
345 376
345 377
345 378
345 379
345 781
346 380
346 381
346 382
346 383
346 384
346 385
346 386
346 782
347 387
347 388
347 389
347 390
347 391
347 783
348 392
348 393
348 394
348 395
348 396
348 784
349 397
349 398
349 399
349 785
350 400
350 401
350 402
350 786
351 403
351 404
351 405
351 406
351 787
352 407
352 408
352 409
352 410
352 788
353 411
353 412
353 413
353 789
354 414
354 415
354 416
354 417
354 790
355 418
355 419
355 420
355 791
356 421
356 422
356 423
356 424
356 425
356 426
356 427
356 428
356 792
357 429
357 793
358 430
358 794
359 431
359 432
359 433
359 434
359 435
359 795
360 436
360 437
360 796
361 438
361 439
361 440
361 441
361 442
361 443
361 797
