# Supplementary material for: Optimizing the robustness of higher-low order coupled networks
Source: PLoS One. 2024 Mar 14;19(3):e0298439. doi: 10.1371/journal.pone.0298439 (PMC10939264; doi:10.1371/journal.pone.0298439)
Supplement: S1 Data — (ZIP) [file pone.0298439.s001.zip › Data/moreno-names.txt]

1	2
1	3
1	4
1	5
1	6
1	7
1	8
1	9
1	10
1	11
1	12
1	13
1	14
1	15
1	16
1	17
1	18
1	19
1	20
1	21
1	22
1	23
1	24
1	25
1	27
1	28
1	29
1	30
1	31
1	32
1	34
1	35
1	36
1	37
1	38
1	39
1	40
1	41
1	42
1	43
1	46
1	48
1	49
1	50
1	51
1	52
1	54
1	55
1	56
1	57
1	58
1	59
1	60
1	61
1	62
1	63
1	64
1	65
1	66
1	67
1	68
1	72
1	73
1	74
1	75
1	76
1	77
1	78
1	79
1	80
1	81
1	82
1	83
1	84
1	85
1	86
1	87
1	90
1	91
1	92
1	93
1	94
1	95
1	97
1	98
1	99
1	100
1	101
1	104
1	105
1	106
1	107
1	108
1	109
1	110
1	111
1	112
1	113
1	114
1	116
1	120
1	121
1	122
1	123
1	124
1	125
1	127
1	128
1	129
1	130
1	132
1	133
1	135
1	136
1	139
1	141
1	142
1	144
1	145
1	146
1	147
1	148
1	150
1	153
1	154
1	155
1	157
1	160
1	161
1	164
1	165
1	166
1	168
1	169
1	172
1	173
1	176
1	180
1	191
1	195
1	196
1	198
1	200
1	201
1	203
1	204
1	206
1	207
1	208
1	213
1	215
1	216
1	219
1	220
1	221
1	222
1	224
1	225
1	229
1	230
1	232
1	234
1	235
1	237
1	239
1	241
1	244
1	246
1	248
1	249
1	250
1	251
1	254
1	255
1	257
1	259
1	260
1	261
1	264
1	267
1	268
1	275
1	279
1	281
1	285
1	290
1	292
1	296
1	297
1	302
1	303
1	305
1	306
1	307
1	308
1	309
1	312
1	314
1	318
1	319
1	326
1	328
1	334
1	351
1	357
1	359
1	361
1	365
1	367
1	372
1	374
1	375
1	380
1	381
1	382
1	388
1	390
1	394
1	404
1	406
1	407
1	409
1	411
1	413
1	419
1	425
1	426
1	428
1	429
1	436
1	445
1	447
1	452
1	457
1	460
1	461
1	462
1	463
1	467
1	473
1	480
1	481
1	483
1	488
1	489
1	490
1	504
1	507
1	516
1	517
1	523
1	524
1	529
1	540
1	553
1	558
1	560
1	561
1	570
1	577
1	578
1	579
1	580
1	589
1	592
1	597
1	602
1	603
1	604
1	607
1	609
1	614
1	630
1	631
1	632
1	633
1	641
1	642
1	649
1	652
1	664
1	669
1	674
1	677
1	679
1	690
1	692
1	694
1	696
1	697
1	700
1	702
1	705
1	716
1	721
1	730
1	734
1	735
1	737
1	754
1	755
1	759
1	760
1	776
1	788
1	801
1	808
1	814
1	818
1	824
1	825
1	864
1	934
1	960
1	972
1	975
1	982
1	985
1	986
1	990
1	993
1	1029
1	1055
1	1063
1	1103
1	1112
1	1122
1	1124
1	1153
1	1156
1	1174
1	1178
1	1182
1	1190
1	1191
1	1194
1	1216
1	1223
1	1227
1	1241
1	1248
1	1259
1	1296
1	1318
1	1335
1	1346
1	1358
1	1396
1	1426
1	1433
1	1450
1	1484
1	1486
1	1580
1	1617
1	1620
1	1624
1	1632
1	1640
1	1657
1	1666
1	1674
1	1675
1	1751
2	3
2	4
2	5
2	6
2	7
2	10
2	11
2	12
2	13
2	14
2	15
2	16
2	17
2	18
2	19
2	21
2	22
2	23
2	24
2	25
2	27
2	28
2	29
2	32
2	34
2	35
2	36
2	37
2	38
2	39
2	40
2	41
2	42
2	43
2	46
2	48
2	54
2	55
2	59
2	60
2	61
2	65
2	68
2	71
2	72
2	75
2	76
2	77
2	80
2	81
2	84
2	86
2	87
2	90
2	91
2	92
2	93
2	97
2	98
2	99
2	100
2	101
2	102
2	103
2	104
2	107
2	108
2	110
2	111
2	112
2	113
2	114
2	120
2	121
2	124
2	125
2	129
2	132
2	139
2	140
2	141
2	142
2	150
2	151
2	153
2	154
2	155
2	161
2	164
2	165
2	167
2	169
2	174
2	175
2	176
2	180
2	184
2	185
2	186
2	187
2	190
2	195
2	196
2	200
2	205
2	207
2	214
2	215
2	216
2	219
2	221
2	224
2	225
2	229
2	231
2	232
2	237
2	238
2	242
2	246
2	249
2	250
2	251
2	254
2	255
2	257
2	259
2	260
2	266
2	267
2	268
2	275
2	282
2	283
2	292
2	293
2	294
2	300
2	303
2	308
2	311
2	314
2	315
2	318
2	319
2	320
2	327
2	334
2	345
2	352
2	361
2	365
2	366
2	367
2	374
2	389
2	391
2	401
2	407
2	413
2	429
2	432
2	445
2	452
2	460
2	467
2	477
2	482
2	483
2	488
2	500
2	506
2	517
2	518
2	523
2	524
2	527
2	529
2	535
2	540
2	545
2	553
2	557
2	560
2	570
2	574
2	589
2	601
2	602
2	608
2	613
2	615
2	630
2	635
2	641
2	649
2	661
2	666
2	670
2	684
2	693
2	698
2	702
2	733
2	756
2	774
2	775
2	801
2	811
2	824
2	831
2	834
2	844
2	854
2	864
2	881
2	916
2	932
2	944
2	969
2	982
2	990
2	993
2	1009
2	1021
2	1068
2	1094
2	1107
2	1121
2	1153
2	1175
2	1184
2	1223
2	1227
2	1241
2	1259
2	1278
2	1319
2	1343
2	1346
2	1347
2	1354
2	1359
2	1455
2	1472
2	1519
2	1532
2	1539
2	1579
2	1624
2	1685
2	1723
2	1768
3	4
3	5
3	6
3	9
3	10
3	13
3	14
3	15
3	16
3	18
3	19
3	21
3	22
3	23
3	24
3	25
3	27
3	29
3	32
3	34
3	36
3	37
3	38
3	42
3	43
3	45
3	46
3	47
3	48
3	54
3	55
3	59
3	60
3	61
3	64
3	65
3	66
3	67
3	68
3	71
3	74
3	75
3	81
3	82
3	84
3	86
3	90
3	92
3	93
3	97
3	99
3	100
3	101
3	107
3	108
3	110
3	111
3	112
3	113
3	120
3	121
3	123
3	124
3	125
3	126
3	128
3	133
3	141
3	148
3	153
3	154
3	155
3	158
3	159
3	166
3	167
3	168
3	169
3	192
3	200
3	206
3	207
3	214
3	221
3	224
3	225
3	229
3	230
3	231
3	232
3	237
3	245
3	251
3	255
3	259
3	266
3	267
3	268
3	271
3	272
3	275
3	280
3	282
3	284
3	294
3	307
3	311
3	315
3	319
3	322
3	323
3	324
3	325
3	329
3	334
3	335
3	345
3	355
3	361
3	365
3	367
3	376
3	380
3	381
3	387
3	391
3	420
3	425
3	447
3	451
3	452
3	457
3	467
3	477
3	482
3	483
3	503
3	519
3	540
3	546
3	553
3	558
3	576
3	604
3	605
3	632
3	633
3	634
3	641
3	649
3	669
3	698
3	716
3	718
3	733
3	735
3	737
3	757
3	771
3	776
3	805
3	824
3	839
3	864
3	892
3	915
3	929
3	935
3	948
3	999
3	1009
3	1013
3	1021
3	1097
3	1172
3	1186
3	1196
3	1198
3	1251
3	1269
3	1295
3	1328
3	1390
3	1433
3	1438
3	1470
3	1472
3	1497
3	1548
3	1549
3	1556
3	1570
3	1577
3	1617
3	1620
3	1623
3	1700
3	1716
3	1739
3	1740
4	5
4	6
4	7
4	8
4	9
4	10
4	11
4	12
4	13
4	14
4	15
4	16
4	17
4	18
4	19
4	20
4	22
4	24
4	25
4	27
4	28
4	29
4	30
4	31
4	32
4	34
4	35
4	37
4	38
4	39
4	41
4	42
4	43
4	46
4	51
4	55
4	58
4	60
4	61
4	62
4	63
4	64
4	65
4	66
4	73
4	74
4	75
4	78
4	82
4	84
4	87
4	90
4	96
4	98
4	99
4	104
4	108
4	109
4	110
4	111
4	114
4	115
4	116
4	117
4	118
4	120
4	121
4	123
4	126
4	127
4	132
4	133
4	141
4	142
4	145
4	148
4	149
4	150
4	160
4	161
4	167
4	168
4	174
4	176
4	177
4	178
4	183
4	184
4	188
4	196
4	198
4	200
4	205
4	206
4	208
4	211
4	214
4	219
4	224
4	225
4	226
4	230
4	236
4	240
4	243
4	245
4	247
4	249
4	250
4	251
4	262
4	268
4	269
4	279
4	280
4	284
4	285
4	287
4	293
4	294
4	301
4	314
4	315
4	319
4	320
4	321
4	336
4	350
4	364
4	372
4	376
4	379
4	382
4	383
4	389
4	401
4	421
4	426
4	429
4	432
4	439
4	449
4	461
4	462
4	463
4	468
4	474
4	486
4	490
4	492
4	512
4	526
4	557
4	568
4	591
4	592
4	604
4	608
4	615
4	622
4	642
4	646
4	665
4	669
4	693
4	704
4	716
4	730
4	731
4	733
4	734
4	737
4	774
4	776
4	793
4	794
4	801
4	814
4	826
4	831
4	854
4	855
4	857
4	865
4	885
4	932
4	944
4	954
4	955
4	960
4	1013
4	1028
4	1030
4	1055
4	1066
4	1072
4	1095
4	1103
4	1119
4	1143
4	1172
4	1230
4	1231
4	1257
4	1288
4	1294
4	1297
4	1322
4	1346
4	1352
4	1354
4	1455
4	1473
4	1575
4	1640
4	1709
4	1728
4	1767
5	10
5	17
5	18
5	19
5	20
5	23
5	24
5	25
5	28
5	29
5	35
5	37
5	38
5	42
5	45
5	51
5	55
5	58
5	66
5	74
5	75
5	87
5	99
5	108
5	110
5	123
5	126
5	127
5	129
5	132
5	142
5	150
5	164
5	176
5	177
5	178
5	183
5	188
5	214
5	217
5	219
5	221
5	225
5	241
5	250
5	262
5	267
5	269
5	271
5	272
5	279
5	280
5	287
5	309
5	310
5	314
5	315
5	321
5	340
5	350
5	364
5	372
5	382
5	389
5	394
5	406
5	421
5	426
5	432
5	461
5	462
5	468
5	491
5	492
5	503
5	505
5	507
5	588
5	591
5	592
5	604
5	704
5	732
5	737
5	749
5	767
5	793
5	804
5	818
5	832
5	993
5	1072
5	1082
5	1283
5	1450
5	1453
5	1456
5	1530
5	1730
6	7
6	9
6	10
6	11
6	12
6	13
6	15
6	16
6	18
6	21
6	22
6	24
6	26
6	29
6	31
6	34
6	35
6	37
6	39
6	40
6	42
6	49
6	50
6	52
6	53
6	55
6	56
6	62
6	64
6	67
6	73
6	75
6	78
6	79
6	80
6	107
6	108
6	114
6	115
6	116
6	122
6	130
6	131
6	135
6	136
6	139
6	140
6	164
6	172
6	194
6	199
6	201
6	203
6	213
6	215
6	216
6	225
6	235
6	238
6	247
6	248
6	267
6	275
6	279
6	283
6	287
6	357
6	369
6	385
6	406
6	426
6	429
6	449
6	516
6	517
6	614
6	626
6	668
6	694
6	741
6	759
6	789
6	796
6	982
6	990
6	993
6	1044
6	1128
6	1191
6	1291
6	1296
6	1446
6	1568
7	10
7	13
7	16
7	18
7	19
7	21
7	27
7	31
7	42
7	55
7	62
7	73
7	79
7	80
7	108
7	111
7	114
7	115
7	122
7	126
7	135
7	136
7	155
7	164
7	172
7	174
7	199
7	235
7	238
7	247
7	248
7	275
7	287
7	309
7	357
7	365
7	405
7	406
7	507
7	535
7	579
7	626
7	694
7	705
7	741
7	796
7	1052
7	1418
7	1532
7	1539
8	9
8	11
8	13
8	15
8	18
8	26
8	33
8	34
8	44
8	45
8	47
8	116
8	126
8	194
8	198
8	202
8	220
8	316
8	317
8	322
8	323
8	337
8	392
8	393
8	587
8	609
8	691
8	715
8	751
8	752
8	787
8	1081
8	1103
8	1125
8	1126
8	1373
8	1382
8	1401
8	1448
8	1474
8	1483
8	1487
8	1547
8	1585
8	1613
8	1724
8	1772
9	11
9	12
9	13
9	18
9	24
9	26
9	33
9	34
9	44
9	45
9	47
9	60
9	116
9	126
9	134
9	156
9	181
9	182
9	194
9	197
9	198
9	202
9	220
9	270
9	271
9	309
9	310
9	316
9	317
9	322
9	323
9	369
9	392
9	393
9	415
9	465
9	511
9	567
9	588
9	599
9	609
9	614
9	712
9	713
9	715
9	718
9	751
9	752
9	800
9	1081
9	1103
9	1189
9	1210
9	1373
9	1382
9	1401
9	1448
9	1474
9	1487
9	1547
9	1724
9	1744
9	1772
10	11
10	12
10	13
10	14
10	15
10	16
10	17
10	18
10	19
10	21
10	22
10	23
10	24
10	25
10	27
10	29
10	30
10	34
10	35
10	36
10	37
10	38
10	40
10	42
10	49
10	50
10	53
10	54
10	55
10	57
10	61
10	68
10	81
10	84
10	93
10	94
10	102
10	104
10	105
10	107
10	108
10	114
10	122
10	125
10	129
10	147
10	157
10	158
10	159
10	162
10	164
10	172
10	173
10	180
10	192
10	196
10	199
10	201
10	203
10	204
10	212
10	222
10	235
10	248
10	267
10	279
10	281
10	283
10	309
10	326
10	327
10	334
10	362
10	363
10	367
10	401
10	406
10	411
10	426
10	436
10	441
10	442
10	445
10	447
10	448
10	481
10	490
10	505
10	546
10	557
10	576
10	588
10	626
10	639
10	643
10	663
10	667
10	694
10	721
10	759
10	798
10	802
10	815
10	826
10	842
10	847
10	872
10	918
10	993
10	1206
10	1207
10	1248
10	1355
10	1621
10	1710
11	12
11	13
11	15
11	17
11	18
11	21
11	34
11	42
11	54
11	57
11	76
11	77
11	88
11	99
11	107
11	119
11	146
11	161
11	162
11	163
11	172
11	203
11	220
11	245
11	274
11	277
11	280
11	344
11	370
11	408
11	414
11	426
11	428
11	433
11	438
11	443
11	456
11	458
11	499
11	542
11	543
11	555
11	606
11	684
11	788
11	1671
11	1736
12	13
12	14
12	17
12	18
12	34
12	42
12	54
12	57
12	76
12	77
12	88
12	107
12	119
12	161
12	180
12	220
12	274
12	414
12	433
12	443
12	456
12	458
12	566
12	788
12	1671
12	1736
13	16
13	18
13	19
13	23
13	27
13	31
13	34
13	37
13	39
13	40
13	42
13	57
13	76
13	85
13	90
13	95
13	99
13	107
13	108
13	114
13	119
13	128
13	129
13	130
13	147
13	152
13	161
13	173
13	180
13	195
13	198
13	204
13	220
13	221
13	249
13	274
13	299
13	302
13	313
13	375
13	414
13	423
13	433
13	443
13	473
13	788
13	919
13	920
13	975
13	1174
13	1345
13	1496
13	1662
13	1736
14	18
14	22
14	23
14	27
14	30
14	41
14	43
14	46
14	59
14	74
14	75
14	80
14	84
14	91
14	104
14	120
14	121
14	123
14	124
14	147
14	153
14	169
14	213
14	221
14	224
14	244
14	294
14	319
14	391
14	460
14	488
14	576
14	649
14	692
14	737
14	774
14	913
14	978
14	1013
14	1088
14	1226
14	1242
14	1657
15	23
15	29
15	36
15	37
15	46
15	48
15	54
15	61
15	67
15	68
15	69
15	70
15	71
15	72
15	77
15	81
15	83
15	86
15	89
15	90
15	92
15	93
15	100
15	102
15	108
15	151
15	167
15	186
15	187
15	196
15	205
15	231
15	232
15	246
15	282
15	290
15	292
15	311
15	396
15	401
15	425
15	429
15	447
15	457
15	506
15	513
15	518
15	540
15	593
15	635
15	739
15	740
15	757
15	766
15	880
15	924
15	998
15	1130
15	1175
15	1196
15	1366
15	1367
15	1396
15	1548
15	1557
15	1729
16	17
16	22
16	25
16	34
16	68
16	99
16	107
16	162
16	163
16	203
16	212
16	362
16	363
16	406
16	442
16	445
16	490
16	602
16	667
16	845
16	876
16	925
16	1015
16	1310
16	1329
16	1444
16	1445
17	19
17	20
17	22
17	23
17	24
17	27
17	29
17	35
17	37
17	38
17	41
17	55
17	57
17	68
17	80
17	91
17	99
17	108
17	110
17	117
17	119
17	127
17	132
17	146
17	150
17	167
17	176
17	196
17	217
17	219
17	225
17	241
17	244
17	249
17	257
17	267
17	279
17	284
17	303
17	340
17	351
17	353
17	374
17	390
17	406
17	411
17	421
17	439
17	445
17	446
17	457
17	458
17	464
17	481
17	483
17	486
17	540
17	570
17	613
17	622
17	627
17	701
17	721
17	729
17	730
17	734
17	737
17	756
17	807
17	818
17	873
17	972
17	1002
17	1068
17	1072
17	1100
17	1108
17	1153
17	1206
17	1207
17	1241
17	1284
17	1318
17	1358
17	1379
17	1383
17	1478
17	1488
17	1579
17	1598
17	1607
17	1723
18	20
18	22
18	23
18	29
18	30
18	31
18	45
18	75
18	91
18	99
18	122
18	124
18	130
18	146
18	158
18	159
18	164
18	219
18	221
18	229
18	244
18	250
18	269
18	448
18	535
18	690
18	844
18	1009
18	1178
18	1248
19	20
19	22
19	24
19	25
19	27
19	28
19	29
19	31
19	34
19	35
19	38
19	39
19	41
19	42
19	55
19	63
19	68
19	73
19	74
19	75
19	78
19	84
19	85
19	91
19	104
19	114
19	128
19	129
19	132
19	151
19	164
19	165
19	169
19	176
19	177
19	195
19	214
19	219
19	221
19	225
19	232
19	249
19	250
19	255
19	266
19	279
19	292
19	294
19	314
19	315
19	330
19	331
19	341
19	342
19	345
19	378
19	394
19	406
19	427
19	460
19	461
19	462
19	467
19	503
19	507
19	647
19	649
19	707
19	732
19	767
19	770
19	771
19	782
19	811
19	835
19	838
19	886
19	887
19	894
19	926
19	929
19	960
19	974
19	982
19	994
19	1021
19	1024
19	1063
19	1097
19	1115
19	1137
19	1183
19	1192
19	1272
19	1371
19	1375
19	1453
19	1459
19	1467
19	1521
19	1553
20	22
20	28
20	29
20	34
20	58
20	72
20	74
20	75
20	77
20	82
20	96
20	102
[truncated: 7,131 more rows]
