# Supplementary material for: Optimizing the robustness of higher-low order coupled networks
Source: PLoS One. 2024 Mar 14;19(3):e0298439. doi: 10.1371/journal.pone.0298439 (PMC10939264; doi:10.1371/journal.pone.0298439)
Supplement: S1 Data — (ZIP) [file pone.0298439.s001.zip › Data/rel.txt]

0 1
0 2
0 3
1 2
1 3
1 4
1 5
1 6
2 3
2 4
2 5
2 6
2 7
2 8
2 9
2 10
3 4
3 5
3 6
3 11
3 15
3 86
3 87
3 88
3 89
3 90
3 91
3 92
3 93
3 94
3 95
3 96
3 97
5 7
5 8
5 9
5 10
5 11
5 12
5 13
6 11
6 12
6 13
6 14
6 15
6 16
6 17
7 14
7 15
7 16
7 17
7 18
7 19
8 18
8 19
8 20
8 21
8 22
8 23
8 24
8 25
8 26
9 27
9 28
9 29
9 30
9 31
9 32
9 33
9 34
9 35
9 36
9 37
9 38
9 39
9 40
9 41
9 42
9 43
9 44
9 45
9 46
9 47
9 48
9 49
9 50
9 51
9 52
9 53
9 54
9 55
10 27
10 28
10 56
10 57
10 58
10 59
10 60
10 61
10 62
10 63
10 64
10 65
10 66
10 67
10 68
10 69
10 70
10 71
10 72
10 73
10 74
10 75
10 76
10 77
10 78
10 79
10 80
10 81
10 82
10 83
10 84
10 85
11 15
11 19
11 29
11 30
11 56
11 57
11 58
11 59
11 60
11 61
11 62
11 63
11 98
11 99
11 100
11 101
11 102
11 103
11 104
11 105
11 106
11 107
11 108
11 109
11 110
11 111
11 112
12 34
12 103
12 113
12 114
12 115
12 116
12 117
12 118
12 119
12 120
12 121
12 122
12 123
12 124
12 125
12 126
12 127
12 128
12 129
12 130
12 131
13 34
13 82
13 83
13 103
13 118
13 132
13 133
13 134
13 135
13 136
13 137
13 138
13 139
13 140
14 15
14 31
14 34
14 35
14 36
14 107
14 108
14 111
14 112
14 141
14 142
14 143
14 144
14 145
14 146
14 147
14 148
15 19
15 70
15 71
15 72
15 73
15 102
15 104
15 105
15 106
15 141
15 149
15 150
15 151
15 152
15 153
15 154
15 155
15 156
15 157
15 158
15 159
15 160
15 161
15 162
15 163
15 164
15 165
15 166
16 54
16 55
16 167
16 168
16 169
16 170
16 171
16 172
16 173
16 174
16 175
16 176
16 177
16 178
16 179
16 180
16 181
16 182
16 183
16 184
16 185
16 186
16 187
16 188
16 189
16 190
16 191
16 192
16 193
16 194
16 195
16 196
16 197
16 198
16 199
16 200
16 201
16 202
16 203
16 204
17 159
17 160
17 161
17 162
17 163
17 164
17 167
17 168
17 205
17 206
17 207
17 208
17 209
17 210
17 211
17 212
17 213
17 214
17 215
17 216
17 217
17 218
17 219
18 19
18 20
18 27
18 28
18 98
18 99
18 100
18 101
18 220
18 221
19 20
19 27
19 28
19 64
19 65
19 66
19 67
19 68
19 69
19 86
19 87
19 88
19 89
19 90
19 91
19 92
19 93
19 94
19 95
19 96
19 97
19 149
19 150
19 151
19 152
19 153
19 154
19 220
19 221
20 21
20 22
20 23
20 24
20 25
20 26
20 56
20 57
20 102
20 103
20 222
20 223
20 224
20 225
20 226
20 227
20 228
20 229
20 230
20 231
20 232
20 233
21 40
21 86
21 87
21 88
21 89
21 90
21 91
21 92
21 93
21 94
21 95
21 96
21 97
21 234
21 235
21 236
21 237
21 238
21 239
21 240
21 241
21 242
21 243
21 244
21 245
21 246
21 247
21 248
21 249
21 250
21 251
21 252
21 253
22 40
22 64
22 65
22 66
22 67
22 68
22 69
22 213
22 214
22 218
22 219
22 234
22 235
22 236
22 237
22 238
22 239
22 240
22 241
22 242
22 243
22 244
22 245
22 246
22 247
22 248
22 249
22 250
22 251
22 252
22 253
22 254
22 255
22 256
22 257
22 258
22 259
22 260
22 261
22 262
22 263
22 264
22 265
22 266
22 267
22 268
22 269
22 270
22 271
22 272
22 273
22 274
22 275
22 276
22 277
22 278
22 279
23 40
23 51
23 280
23 281
23 282
23 283
23 284
23 285
23 286
23 287
23 288
23 289
23 290
23 291
23 292
23 293
23 294
23 295
23 296
23 297
23 298
23 299
23 300
23 301
23 302
23 303
23 304
23 305
23 306
23 307
23 308
23 309
23 310
23 311
23 312
23 313
23 314
23 315
24 40
24 281
24 292
24 299
24 300
24 301
24 310
24 316
24 317
24 318
24 319
24 320
24 321
24 322
24 323
24 324
24 325
24 326
24 327
24 328
24 329
24 330
24 331
24 332
24 333
24 334
24 335
25 40
25 111
25 112
25 124
25 125
25 126
25 127
25 130
25 131
25 292
25 309
25 336
25 337
25 338
25 339
25 340
25 341
25 342
25 343
25 344
25 345
25 346
25 347
25 348
25 349
25 350
26 40
26 111
26 112
26 124
26 125
26 126
26 127
26 187
26 195
26 299
26 300
26 301
26 351
26 352
26 353
26 354
26 355
26 356
26 357
26 358
26 359
26 360
26 361
26 362
26 363
26 364
26 365
26 366
27 28
27 220
27 221
27 379
27 380
28 86
28 87
28 88
28 89
28 90
28 91
28 92
28 93
28 94
28 95
28 96
28 97
28 220
28 221
28 389
28 390
28 391
28 392
28 393
28 394
28 395
28 396
29 59
29 104
30 59
30 104
31 42
31 43
31 44
31 45
31 46
31 47
31 71
31 82
31 83
31 102
31 397
31 415
31 416
31 625
31 626
31 664
31 665
31 666
31 727
31 827
31 828
31 829
32 102
32 104
33 102
33 104
34 71
34 104
34 353
34 354
34 367
34 368
34 369
34 370
34 371
34 372
34 389
34 390
34 535
34 536
34 537
34 538
34 875
34 876
34 877
34 878
34 879
34 880
35 71
35 104
36 71
36 104
37 59
37 71
37 142
37 143
37 146
37 397
37 525
37 526
37 527
37 533
37 534
37 625
37 626
37 627
37 667
37 727
37 829
37 875
37 876
37 877
37 878
37 879
37 880
37 1005
37 1006
37 1007
37 1008
37 1009
37 1010
37 1011
37 1012
37 1013
38 42
38 43
38 142
39 142
39 143
39 1007
40 56
40 71
40 105
40 257
40 258
40 259
40 628
40 629
40 630
40 631
40 1016
40 1017
40 1018
40 1019
40 1020
40 1021
40 1022
40 1023
40 1024
40 1025
40 1026
40 1027
40 1131
40 1132
40 1133
40 1134
40 1135
40 1136
40 1137
40 1138
40 1139
40 1140
40 1141
40 1142
41 56
41 71
41 105
41 107
41 108
41 116
41 117
41 118
41 119
41 120
41 132
41 133
41 134
41 135
41 136
41 137
41 138
41 174
41 175
41 387
41 388
41 830
41 831
41 883
41 884
41 887
41 1143
41 1144
41 1145
42 71
42 74
42 80
42 81
42 132
42 133
42 134
42 135
42 136
42 137
42 138
42 174
42 175
42 176
42 177
42 178
42 179
42 585
42 586
42 587
42 588
42 589
42 590
42 591
42 592
42 644
42 645
42 646
42 647
42 648
42 649
42 802
42 803
42 832
42 833
42 850
42 851
42 852
42 887
42 894
42 895
42 942
42 943
42 944
42 945
42 966
42 967
42 983
42 984
42 1033
42 1034
42 1039
42 1044
42 1045
42 1046
42 1047
42 1079
42 1080
42 1083
42 1084
42 1085
42 1086
42 1087
42 1143
42 1144
42 1145
42 1146
42 1147
42 1148
43 49
43 50
43 71
43 74
43 121
43 122
43 123
43 132
43 133
43 134
43 135
43 136
43 137
43 138
43 832
43 833
43 834
43 885
43 886
43 887
43 1081
43 1082
43 1088
43 1143
43 1144
43 1145
44 48
44 71
44 74
44 119
44 121
44 122
44 123
44 128
44 129
44 139
44 284
44 285
44 286
44 287
44 320
44 321
44 322
44 323
44 400
44 401
44 528
44 529
44 604
44 605
44 662
44 663
44 698
44 699
44 700
44 701
44 702
44 703
44 704
44 705
44 706
44 802
44 803
44 827
44 892
44 893
44 946
44 947
44 948
44 949
44 950
44 951
44 966
44 967
44 1069
44 1070
44 1073
44 1074
44 1077
44 1078
44 1079
44 1080
44 1146
44 1147
45 52
45 71
45 74
45 120
45 282
45 283
45 288
45 289
45 290
45 291
45 528
45 529
45 607
45 608
45 655
45 656
45 657
45 658
45 659
45 700
45 701
45 703
45 704
45 705
45 706
45 834
45 842
45 843
45 844
45 845
45 846
45 893
45 894
45 895
45 896
45 897
45 898
45 916
45 917
45 918
45 919
45 942
45 943
45 944
45 945
45 946
45 947
45 948
45 949
45 950
45 951
45 968
45 969
45 970
45 971
45 972
45 973
45 983
45 984
45 1040
45 1048
45 1083
45 1084
45 1085
45 1086
45 1087
45 1148
45 1149
45 1150
46 71
46 74
46 115
46 116
46 117
46 118
46 124
46 125
46 126
46 127
46 139
46 140
46 355
46 356
46 533
46 534
46 585
46 586
46 587
46 588
46 589
46 590
46 591
46 592
46 593
46 594
46 609
46 610
46 611
46 612
46 613
46 614
46 804
46 805
46 857
46 858
46 859
46 860
46 861
46 862
46 892
46 894
46 895
46 899
46 900
46 901
46 902
46 1039
46 1040
46 1044
46 1045
46 1046
46 1047
46 1048
46 1079
46 1080
46 1146
46 1147
46 1151
46 1152
47 71
47 74
47 351
47 352
47 387
47 388
47 595
47 596
47 597
47 850
47 903
47 904
47 1039
47 1044
47 1045
47 1046
47 1047
47 1083
47 1084
47 1085
47 1086
47 1087
47 1153
47 1154
48 56
48 372
48 495
48 496
48 497
48 498
48 551
48 552
48 579
48 580
48 581
48 582
48 583
48 584
48 623
48 624
48 747
48 748
48 794
48 795
48 796
48 797
48 798
48 799
48 800
48 801
48 848
48 849
48 855
48 856
48 867
48 868
48 869
48 870
48 871
48 872
48 873
48 874
48 1155
48 1156
48 1157
48 1158
48 1159
48 1160
48 1161
48 1162
48 1163
48 1164
48 1165
48 1166
48 1167
48 1168
48 1169
48 1170
48 1171
48 1172
48 1173
48 1174
48 1175
48 1176
48 1177
49 221
49 1005
50 221
50 1005
51 56
51 60
52 74
52 372
53 74
53 150
53 884
54 143
54 221
55 143
55 221
56 109
56 110
56 144
56 145
56 147
56 148
56 221
56 377
56 378
56 385
56 386
56 524
56 525
56 526
56 527
56 528
56 529
56 530
57 64
57 65
57 66
57 67
57 68
57 69
57 70
57 71
57 72
57 73
57 74
57 75
57 76
57 77
57 78
57 79
57 103
57 104
57 105
57 106
57 221
57 367
57 368
57 369
57 370
57 371
57 372
57 391
57 392
57 393
57 394
57 395
57 396
57 415
57 416
57 531
57 532
57 533
57 534
57 535
57 536
57 537
57 538
57 539
57 540
58 59
58 60
58 61
58 98
58 99
58 149
58 150
58 151
58 152
58 221
58 222
58 223
58 254
58 255
58 256
58 257
58 258
58 259
58 555
58 556
58 557
58 558
58 628
58 629
58 630
58 631
58 632
58 633
58 634
58 635
58 636
58 637
58 638
58 639
58 640
58 641
58 642
58 643
58 644
58 645
58 646
58 647
58 648
58 649
58 650
58 651
59 109
59 110
59 115
59 221
59 524
59 652
60 221
60 280
60 284
60 285
60 288
60 289
60 294
60 295
60 296
60 297
60 302
60 303
60 304
60 305
60 306
60 341
60 357
60 361
60 362
60 397
60 407
60 408
60 409
60 410
60 411
60 432
60 433
60 679
60 680
60 681
60 682
60 683
60 684
60 685
60 686
60 687
60 688
60 689
60 690
60 691
60 692
60 693
60 694
60 695
60 696
60 697
61 84
61 85
61 221
61 340
61 342
61 343
61 344
61 345
61 346
61 347
61 348
61 407
61 408
61 409
61 410
61 411
61 427
61 530
61 553
61 554
61 593
61 594
61 611
61 612
61 613
61 614
61 667
61 698
61 699
61 700
61 701
61 702
61 703
61 704
61 705
61 706
61 707
61 708
61 709
61 710
61 711
61 712
61 713
61 714
61 715
61 716
61 717
61 718
61 719
61 720
61 721
61 722
61 723
62 70
62 198
62 199
62 220
62 268
62 269
62 270
62 271
62 272
62 273
62 274
62 275
62 276
62 277
62 278
62 279
62 415
62 416
62 468
62 469
62 470
62 598
62 599
62 600
62 601
62 611
62 612
62 613
62 614
62 773
62 774
62 775
62 776
62 777
62 778
62 779
62 780
62 781
62 782
62 783
62 784
62 785
62 786
62 787
62 788
62 789
62 790
62 791
62 792
62 793
62 794
62 795
62 796
62 797
62 798
62 799
62 800
62 801
63 70
63 220
63 518
63 519
63 520
63 521
63 522
63 523
63 619
63 620
63 621
63 622
63 683
63 684
63 694
63 695
63 802
63 803
63 804
63 805
63 806
63 807
63 808
63 809
63 810
63 811
63 812
63 813
63 814
63 815
63 816
63 817
63 818
63 819
63 820
63 821
63 822
63 823
63 824
63 825
63 826
70 71
70 72
70 73
70 100
70 101
70 169
70 170
70 254
70 255
70 256
70 257
70 258
70 259
70 260
70 261
70 351
70 352
70 389
70 390
70 559
70 560
70 561
70 562
70 563
70 564
70 565
70 566
70 567
70 568
70 632
70 633
70 634
70 635
70 636
70 637
70 668
70 669
70 670
70 671
70 857
70 858
70 859
70 860
70 861
70 862
71 80
71 81
71 84
71 85
71 115
71 147
71 148
71 159
71 160
71 161
71 162
71 163
71 164
71 167
71 168
71 280
71 652
71 660
71 661
71 662
71 663
71 827
71 828
72 234
72 235
72 236
72 237
72 238
72 239
72 240
72 241
72 242
72 243
72 244
72 245
72 246
72 247
72 248
72 249
72 250
72 251
72 252
72 253
72 262
72 263
72 264
72 265
72 266
72 267
72 391
72 392
72 393
72 394
72 395
72 396
72 563
72 564
72 565
72 566
72 567
72 568
72 779
72 780
72 781
72 782
72 783
72 784
72 785
72 786
72 787
72 788
72 789
72 790
72 1001
72 1002
73 84
73 85
73 187
73 195
73 196
73 197
73 198
73 199
73 215
73 216
73 217
73 363
73 364
73 365
73 366
73 468
73 469
73 470
73 573
73 574
73 575
73 576
73 577
73 578
73 593
73 594
73 598
73 599
73 600
73 601
73 676
73 677
73 678
73 724
73 725
73 791
73 814
73 815
73 817
73 818
73 819
73 820
73 851
73 852
73 903
73 904
73 979
73 980
73 1003
73 1004
74 220
74 221
74 281
74 336
74 337
74 387
74 388
74 528
74 529
74 625
74 626
74 726
74 829
75 113
75 114
75 143
75 146
75 220
75 221
75 281
75 525
75 526
75 527
75 530
75 541
75 542
75 625
75 626
75 627
75 726
75 829
75 1005
75 1006
75 1007
75 1008
75 1009
75 1010
75 1011
75 1014
75 1015
76 370
76 525
76 926
76 927
76 928
76 929
76 930
76 931
76 932
76 933
76 934
76 935
76 936
76 937
76 938
76 939
76 963
76 981
76 982
77 370
77 428
77 429
77 462
77 463
77 464
77 465
77 466
77 467
77 525
77 722
77 723
77 736
77 737
77 738
77 739
77 747
77 748
77 749
77 750
77 751
77 752
77 753
77 754
77 755
77 756
77 757
77 758
77 759
77 760
77 761
77 762
77 763
77 764
77 765
77 766
77 767
77 768
77 769
77 770
77 771
77 772
77 848
77 849
77 1156
77 1157
77 1158
77 1159
77 1178
77 1179
77 1180
77 1181
77 1182
77 1183
77 1184
77 1185
78 370
78 525
78 792
78 793
78 817
78 818
78 819
78 820
78 997
78 998
78 999
78 1000
78 1003
78 1004
78 1111
78 1112
78 1113
78 1114
78 1115
78 1116
78 1125
78 1126
78 1127
78 1128
78 1129
78 1130
78 1170
78 1171
78 1172
78 1173
78 1174
78 1175
78 1176
78 1177
78 1178
78 1179
78 1186
78 1187
78 1188
78 1189
78 1190
78 1191
79 215
79 216
79 217
79 370
79 525
79 676
79 677
79 678
79 857
79 858
79 859
79 860
79 861
79 862
79 1001
79 1002
79 1101
79 1102
79 1117
79 1118
79 1119
79 1120
79 1121
79 1122
79 1123
79 1124
79 1125
79 1126
79 1127
79 1128
79 1129
79 1130
79 1192
79 1193
79 1194
79 1195
79 1196
79 1197
79 1198
79 1199
79 1200
79 1201
79 1202
79 1203
79 1204
79 1205
79 1206
80 1008
81 1008
82 224
83 224
98 221
98 316
98 317
98 320
98 321
98 322
98 323
98 341
98 357
98 397
98 398
98 399
98 400
98 401
98 402
98 403
98 404
98 405
98 406
98 407
98 408
98 409
98 410
98 411
98 412
98 413
98 414
99 221
99 343
99 344
99 345
99 346
99 407
99 408
99 409
99 410
99 411
99 415
99 416
99 417
99 418
99 419
99 420
99 421
99 422
99 423
99 424
99 425
99 426
99 427
99 428
99 429
99 430
99 431
100 201
100 220
100 432
100 433
100 434
100 435
100 436
100 437
100 438
100 439
100 440
100 441
100 442
100 443
100 444
100 445
100 446
100 447
100 448
100 449
100 450
100 451
100 452
100 453
100 454
100 455
100 456
100 457
100 458
100 459
100 460
100 461
100 462
100 463
100 464
100 465
100 466
100 467
100 468
100 469
100 470
100 471
100 472
100 473
100 474
100 475
100 476
100 477
100 478
100 479
100 480
100 481
100 482
100 483
100 484
100 485
100 486
100 487
100 488
100 489
100 490
100 491
100 492
100 493
100 494
100 495
100 496
100 497
100 498
101 220
101 499
101 500
101 501
101 502
101 503
101 504
101 505
101 506
101 507
101 508
101 509
101 510
101 511
101 512
101 513
101 514
101 515
101 516
101 517
101 518
101 519
101 520
101 521
101 522
101 523
102 141
102 142
102 143
102 224
102 225
102 232
102 233
103 220
103 338
103 339
103 367
103 368
103 369
103 370
103 371
103 372
103 379
103 380
103 381
103 382
103 383
103 384
103 541
103 542
104 171
104 172
104 173
104 205
104 206
104 207
104 220
104 316
104 317
104 638
104 639
104 640
104 641
104 642
104 643
104 653
104 654
104 655
104 656
104 657
104 658
104 659
105 144
105 145
105 159
105 160
105 161
105 162
105 163
105 164
105 167
105 168
105 220
105 280
105 524
105 525
105 526
105 527
105 531
105 532
105 539
105 540
105 660
105 661
105 662
105 663
105 664
105 665
105 666
105 667
106 109
106 110
106 147
106 148
106 167
106 168
106 169
106 170
106 205
106 206
106 207
106 208
106 209
106 210
106 211
106 212
106 220
106 316
106 317
106 655
106 660
106 661
106 668
106 669
106 670
106 671
106 672
106 673
106 674
106 675
106 676
106 677
106 678
107 165
107 166
107 294
107 295
107 296
107 297
107 353
107 354
107 359
107 360
107 367
107 547
107 548
107 549
107 550
107 569
107 570
107 571
107 572
107 623
107 624
107 687
107 688
107 689
107 690
107 693
107 724
107 725
108 298
108 361
108 362
108 367
108 402
108 403
108 427
108 428
108 429
108 687
108 688
108 689
108 690
108 691
108 692
108 693
108 696
108 697
108 726
108 727
108 728
108 729
108 730
108 731
108 732
108 733
108 734
108 735
108 736
108 737
108 738
108 739
108 740
108 741
108 742
108 743
108 744
108 745
108 746
108 747
108 748
108 749
108 750
108 751
108 752
108 753
108 754
108 755
108 756
108 757
108 758
108 759
108 760
108 761
108 762
108 763
108 764
108 765
108 766
108 767
108 768
108 769
108 770
108 771
108 772
113 220
113 829
114 220
114 829
115 171
115 172
115 173
115 184
115 185
115 186
115 213
115 214
115 471
115 644
115 645
115 646
115 647
115 648
115 649
115 1092
115 1093
115 1094
115 1095
115 1096
115 1097
115 1196
115 1197
115 1198
115 1199
115 1200
115 1201
115 1202
115 1203
115 1204
115 1205
115 1206
115 1218
115 1219
115 1220
115 1268
115 1269
116 145
116 203
116 204
116 460
116 461
116 472
116 473
116 474
116 475
116 476
116 477
116 478
116 479
116 480
116 481
116 482
116 483
116 484
116 485
116 486
116 487
116 488
116 602
116 621
116 622
116 728
116 729
116 791
116 792
116 793
116 806
116 807
116 997
116 998
116 999
116 1000
116 1092
116 1093
116 1094
116 1095
116 1096
116 1097
116 1125
116 1126
116 1127
116 1128
116 1129
116 1130
116 1154
116 1170
116 1171
116 1172
116 1173
116 1174
116 1175
116 1176
116 1177
116 1195
116 1221
116 1222
116 1283
117 351
117 352
117 367
117 471
117 483
117 484
117 485
117 486
117 487
117 488
117 569
117 570
117 571
117 572
117 650
117 651
117 656
117 657
117 658
117 659
117 672
117 673
117 674
117 675
117 1111
117 1112
117 1113
117 1114
117 1115
117 1116
117 1192
117 1193
117 1194
117 1195
117 1200
117 1201
117 1202
117 1218
117 1219
117 1220
118 451
118 452
118 453
118 454
118 455
118 456
118 457
118 458
118 459
118 543
118 544
118 545
118 546
118 1067
118 1068
118 1184
118 1185
118 1286
118 1287
118 1288
118 1289
118 1290
118 1291
119 146
120 372
121 218
121 219
121 372
121 489
121 490
121 491
121 492
121 493
121 494
121 707
121 708
121 709
121 710
121 711
121 712
121 1101
121 1102
121 1117
121 1118
121 1119
121 1120
121 1121
121 1122
121 1123
121 1124
121 1155
121 1160
121 1161
121 1162
121 1163
121 1164
121 1165
121 1166
121 1167
121 1168
121 1169
121 1286
121 1287
121 1288
121 1289
121 1290
121 1291
122 527
123 527
128 631
128 882
129 631
129 882
130 152
130 829
131 152
131 829
132 363
132 364
132 365
132 366
132 472
132 473
132 474
132 475
132 476
132 477
132 478
132 479
132 480
132 668
132 669
132 670
132 671
132 724
132 725
132 989
132 990
132 991
132 992
132 993
132 994
132 995
132 996
132 1098
132 1099
132 1100
132 1283
133 290
133 291
133 462
133 463
133 464
133 465
133 466
133 467
133 495
133 496
133 497
133 498
133 516
133 517
133 681
133 682
133 743
133 744
133 745
133 746
133 817
133 818
133 819
133 820
133 821
133 822
133 823
133 824
133 825
133 826
133 963
133 1156
133 1157
133 1158
133 1159
133 1186
133 1187
133 1188
133 1189
133 1284
133 1285
134 202
134 481
134 482
134 489
134 490
134 491
134 492
134 493
134 494
134 602
134 791
134 821
134 822
134 823
134 824
134 825
134 826
134 847
134 918
134 919
134 964
134 965
134 987
134 988
134 1003
134 1004
134 1077
134 1078
134 1111
134 1112
134 1113
134 1114
134 1115
134 1116
134 1154
134 1190
134 1191
134 1195
134 1225
134 1226
134 1227
134 1228
134 1274
134 1275
134 1284
134 1285
134 1286
134 1287
134 1288
134 1289
134 1290
134 1291
135 541
135 542
135 1012
135 1013
135 1014
135 1015
135 1155
135 1184
135 1185
135 1229
135 1230
135 1231
135 1232
135 1233
135 1234
135 1235
135 1236
135 1237
135 1270
135 1271
135 1272
135 1273
136 541
136 542
136 1089
136 1090
136 1091
137 749
137 750
137 751
137 752
137 753
137 754
137 755
137 756
137 757
137 758
137 759
137 760
137 761
137 762
137 763
137 764
137 765
137 766
137 767
137 768
137 769
137 770
137 771
137 772
137 855
137 856
137 875
137 876
137 877
137 878
137 879
137 880
137 1012
137 1013
137 1014
137 1015
137 1089
137 1090
137 1091
139 146
140 150
140 884
141 142
141 144
141 145
141 146
141 155
141 156
141 157
141 158
141 165
141 166
141 167
141 168
141 660
141 661
142 226
142 227
142 228
142 229
142 230
142 231
142 524
143 174
143 175
143 292
143 293
143 326
143 340
143 341
143 342
143 343
143 344
143 345
143 346
143 377
143 378
143 652
143 830
143 831
143 832
143 833
143 834
143 835
143 836
143 837
143 838
143 839
143 840
143 841
144 881
144 882
145 224
145 225
145 881
145 882
145 883
145 884
145 885
145 886
145 887
145 888
145 889
145 890
145 891
146 288
146 289
146 417
146 418
146 419
146 420
146 421
146 422
146 423
146 424
146 425
146 426
146 434
146 435
146 607
146 608
146 609
146 610
146 615
146 616
146 617
146 618
146 619
146 620
146 655
146 664
146 665
146 666
146 672
146 673
146 674
146 675
146 681
146 682
146 728
146 729
146 806
146 807
146 827
146 851
146 852
146 892
146 893
146 894
146 895
146 896
146 897
146 898
146 899
146 900
146 901
146 902
146 903
146 904
146 905
146 906
146 907
146 908
146 909
146 910
146 911
146 912
146 913
146 914
146 915
149 198
149 199
149 200
149 201
149 310
149 336
149 337
149 358
149 368
149 543
149 544
149 545
149 546
149 650
149 651
149 700
149 701
149 703
149 704
149 705
149 706
149 740
149 842
149 843
149 844
149 845
149 846
149 847
149 848
149 849
150 180
150 181
150 182
150 183
150 311
150 368
150 398
150 399
150 713
150 714
150 715
150 716
150 717
150 718
150 719
150 828
150 837
150 838
150 839
150 840
150 841
150 850
150 851
150 852
150 853
150 854
151 368
151 381
151 382
151 383
151 384
151 391
151 392
151 393
151 394
151 395
151 396
151 430
151 431
151 535
151 536
151 537
151 538
151 855
151 856
152 310
152 355
152 356
152 358
152 368
152 417
152 418
152 419
152 420
152 421
152 422
152 423
152 424
152 425
152 426
152 530
152 667
152 740
152 743
152 744
152 747
152 748
152 773
152 774
152 775
152 776
152 777
152 778
152 855
152 856
152 857
152 858
152 859
152 860
152 861
152 862
152 863
152 864
152 865
152 866
152 867
152 868
152 869
152 870
152 871
152 872
152 873
152 874
153 223
153 526
154 223
154 526
155 324
155 325
155 327
155 328
155 329
155 330
155 331
155 332
155 333
155 334
155 335
155 367
155 369
155 400
155 401
155 511
155 512
155 513
155 514
155 515
155 713
155 816
155 853
155 854
155 909
155 916
155 917
155 918
155 919
155 920
155 921
155 922
155 923
155 924
155 925
155 926
155 927
155 928
155 929
155 930
155 931
155 932
155 933
155 934
155 935
155 936
155 937
155 938
155 939
155 940
155 941
156 367
156 369
156 440
156 441
156 942
156 943
156 944
156 945
156 946
156 947
156 948
156 949
156 950
156 951
156 952
156 953
156 954
156 955
156 956
156 957
156 958
156 959
156 960
156 961
156 962
156 963
156 964
156 965
157 190
157 191
157 192
157 307
157 308
157 314
157 315
157 367
157 369
157 412
157 413
157 414
157 437
157 438
157 714
157 715
157 716
157 717
157 718
157 719
157 910
157 911
157 912
157 913
157 914
157 915
157 946
157 947
157 948
157 949
157 950
157 951
157 966
157 967
157 968
157 969
157 970
157 971
157 972
157 973
157 974
157 975
157 976
157 977
157 978
157 979
157 980
157 981
157 982
158 367
158 369
158 440
158 441
158 516
158 517
158 694
158 695
158 899
158 900
158 901
158 902
158 905
158 906
158 907
158 908
158 957
158 958
158 959
158 960
158 961
158 962
158 983
158 984
158 985
158 986
158 987
158 988
158 989
158 990
158 991
158 992
158 993
158 994
158 995
158 996
158 997
158 998
158 999
158 1000
165 222
166 222
167 353
167 354
167 627
167 1005
167 1006
167 1007
167 1008
167 1009
167 1010
167 1011
167 1012
167 1013
168 338
168 339
168 627
168 1005
168 1006
168 1007
168 1008
168 1009
168 1010
168 1011
168 1014
168 1015
169 1011
170 1011
171 1008
172 1008
173 1008
176 367
176 1007
177 367
177 1007
178 367
178 1007
179 367
179 1007
180 372
180 1005
181 372
181 1005
182 372
182 1005
183 372
183 1005
184 625
184 1005
185 625
185 1005
186 625
186 1005
187 627
188 627
188 1011
189 627
189 1011
190 628
190 884
191 628
191 884
192 628
192 884
193 881
193 882
193 884
194 881
194 882
194 884
195 1011
196 884
197 884
200 630
200 1028
201 634
202 630
202 883
203 632
203 882
204 632
204 882
205 625
206 625
207 625
208 1006
208 1010
209 1006
209 1010
210 1006
210 1010
211 1006
211 1010
212 225
212 829
213 1040
214 1040
215 225
216 225
217 225
218 375
219 375
220 336
220 337
220 367
220 368
220 369
220 370
220 371
220 372
220 373
220 374
220 375
220 376
220 377
220 378
220 379
220 380
220 381
220 382
220 383
220 384
220 385
220 386
221 222
221 223
221 373
221 374
221 375
221 376
221 387
221 388
222 302
222 303
222 304
222 305
222 306
222 312
222 313
222 338
222 339
222 349
222 350
222 543
222 544
222 545
222 546
222 547
222 548
222 549
222 550
222 551
222 552
222 553
222 554
223 260
223 261
223 262
223 263
223 264
223 265
223 266
223 267
223 389
223 390
223 555
223 556
223 557
223 558
223 559
223 560
223 561
223 562
223 563
223 564
223 565
223 566
223 567
223 568
223 569
223 570
223 571
223 572
223 573
223 574
223 575
223 576
223 577
223 578
223 579
223 580
223 581
223 582
223 583
223 584
224 268
224 269
224 270
224 271
224 272
224 273
224 274
224 275
224 276
224 277
224 278
224 279
224 450
224 524
224 585
224 586
224 587
224 588
224 589
224 590
224 591
224 592
224 593
224 594
224 595
224 596
224 597
224 598
224 599
224 600
224 601
224 602
225 450
225 524
225 533
225 534
225 547
225 548
225 549
225 550
225 579
225 580
225 581
225 582
225 583
225 584
225 597
225 598
225 599
225 600
225 601
225 602
225 603
225 604
225 605
225 606
225 607
225 608
225 609
225 610
225 611
225 612
225 613
225 614
225 615
225 616
225 617
225 618
225 619
225 620
225 621
225 622
225 623
225 624
226 625
227 625
228 625
229 625
230 625
231 625
232 626
232 627
233 626
233 627
234 636
235 636
236 636
237 636
238 636
239 636
240 636
241 636
242 636
243 636
244 636
245 636
246 636
247 636
248 636
249 636
250 636
251 636
252 636
253 636
254 368
255 368
256 368
260 526
261 526
268 637
269 637
270 637
271 637
272 637
273 637
274 637
275 637
276 637
277 637
278 637
279 637
282 370
282 1028
283 370
283 1028
284 527
285 527
286 632
286 1029
287 632
287 1029
290 1055
291 1055
293 631
293 1029
294 1006
295 1006
296 1006
297 1006
298 883
298 1006
299 1007
300 1007
301 1007
302 1010
303 1010
304 1010
305 1010
306 1010
307 1030
307 1031
308 1030
308 1031
309 373
309 1030
311 882
311 1029
312 633
312 1030
313 633
313 1030
314 1030
314 1031
315 1030
315 1031
318 371
318 372
318 630
319 371
319 372
319 630
320 372
321 372
322 372
323 372
324 372
324 1031
325 372
325 1031
326 373
326 1030
327 882
327 1006
328 882
328 1006
329 882
329 1006
330 628
330 630
331 628
331 630
332 628
332 630
333 628
333 630
334 628
334 630
335 628
335 630
340 626
342 1006
347 373
347 883
348 373
348 883
349 373
349 633
350 373
350 633
355 829
356 829
357 1007
358 1007
359 635
359 883
360 635
360 883
361 635
362 635
363 883
364 883
365 883
366 883
367 603
367 604
367 605
367 606
367 650
367 651
367 830
367 831
367 883
367 884
367 892
367 1028
367 1029
367 1030
367 1031
367 1032
367 1039
367 1040
367 1041
367 1042
367 1043
367 1044
367 1045
367 1046
367 1047
367 1048
367 1049
367 1050
367 1051
367 1052
367 1053
367 1054
368 628
368 629
368 630
368 631
368 1055
368 1056
368 1057
368 1058
368 1059
368 1060
368 1061
368 1062
368 1063
368 1064
368 1065
368 1066
368 1067
368 1068
369 606
369 1028
369 1029
369 1030
369 1031
369 1042
369 1043
369 1067
369 1068
369 1069
369 1070
369 1071
369 1072
369 1073
369 1074
369 1075
369 1076
370 373
370 374
370 375
370 376
370 398
370 399
370 555
370 556
370 557
370 558
370 632
370 633
370 634
370 635
370 636
370 637
370 1055
370 1056
370 1057
370 1058
370 1059
370 1060
370 1077
370 1078
371 373
371 374
371 632
371 633
371 634
371 635
372 893
372 1040
372 1048
372 1079
372 1080
372 1081
372 1082
372 1083
372 1084
372 1085
372 1086
372 1087
372 1088
373 385
373 386
373 741
373 742
373 1089
373 1090
373 1091
374 434
374 435
374 518
374 519
374 520
374 521
374 522
374 523
374 691
374 692
374 696
374 697
374 714
374 715
374 716
374 717
374 718
374 719
374 816
374 910
374 911
374 912
374 913
374 914
374 915
375 483
375 484
375 485
375 486
375 487
375 488
375 525
375 573
375 574
375 575
375 576
375 577
375 578
375 1092
375 1093
375 1094
375 1095
375 1096
375 1097
375 1098
375 1099
375 1100
375 1101
375 1102
375 1103
375 1104
375 1105
375 1106
375 1107
375 1108
375 1109
375 1110
376 525
376 579
376 580
376 581
376 582
376 583
376 584
376 1001
376 1002
376 1098
376 1099
376 1100
376 1103
376 1104
376 1105
376 1106
376 1107
376 1108
376 1109
376 1110
376 1111
376 1112
376 1113
376 1114
376 1115
376 1116
376 1117
376 1118
376 1119
376 1120
376 1121
376 1122
376 1123
376 1124
376 1125
376 1126
376 1127
376 1128
376 1129
376 1130
377 1006
378 1006
379 526
380 526
381 526
382 526
383 526
384 526
385 883
386 883
398 634
399 634
400 1031
401 1031
402 635
402 1007
403 635
403 1007
404 881
404 1010
404 1029
405 881
405 1010
405 1029
406 881
406 1010
406 1029
412 1028
412 1029
413 1028
413 1029
414 1028
414 1029
417 527
418 527
419 527
420 527
421 527
422 527
423 527
424 527
425 527
426 527
427 1030
428 633
429 633
430 664
430 665
431 664
431 665
432 525
432 884
433 525
433 884
434 881
435 881
436 1005
436 1006
436 1028
437 881
437 1008
438 881
438 1008
439 1008
439 1010
439 1028
440 1009
441 1009
442 1011
442 1028
442 1080
443 1011
443 1028
443 1080
444 1011
444 1028
444 1080
445 1011
445 1028
445 1080
446 1011
446 1028
446 1080
447 1011
447 1028
447 1080
448 1011
448 1028
448 1080
449 1011
449 1028
449 1080
450 634
451 1028
451 1040
452 1028
452 1040
453 1028
453 1040
454 1028
454 1040
455 1028
455 1040
456 1028
456 1040
457 1028
457 1040
458 1028
458 1040
459 1028
459 1040
460 1031
460 1055
461 1031
461 1055
462 632
463 632
464 632
465 632
466 632
467 632
468 634
469 634
470 634
471 634
472 1080
473 1080
474 1080
475 1080
476 1080
477 1080
478 1080
479 1080
480 1080
481 634
482 634
489 1040
490 1040
491 1040
492 1040
493 1040
494 1040
499 881
499 1029
499 1055
500 881
500 1029
500 1055
501 881
501 1029
501 1055
502 881
502 1029
502 1055
503 881
503 1029
503 1055
504 881
504 1029
504 1055
505 881
505 1029
505 1055
506 881
506 1029
506 1055
507 881
507 1029
507 1055
508 881
508 1029
508 1055
509 881
509 1029
509 1055
510 881
510 1029
510 1055
511 628
511 1031
512 628
512 1031
513 628
513 1031
514 628
514 1031
515 628
515 1031
516 632
517 632
518 1031
519 1031
520 1031
521 1031
522 1031
523 1031
524 585
524 586
524 587
524 588
524 603
524 881
524 882
524 888
524 889
524 890
524 891
524 1016
524 1017
524 1018
524 1019
524 1020
524 1021
524 1022
524 1023
524 1024
524 1025
524 1026
524 1027
524 1028
524 1029
524 1030
524 1031
524 1032
524 1033
524 1034
524 1035
524 1036
524 1037
524 1038
525 555
525 556
525 557
525 558
525 559
525 560
525 561
525 562
525 636
525 637
525 728
525 729
525 1055
525 1056
525 1057
525 1058
525 1059
525 1060
525 1178
525 1179
526 535
526 536
526 537
526 538
526 543
526 544
526 545
526 546
526 563
526 564
526 565
526 566
526 567
526 568
526 707
526 708
526 709
526 710
526 711
526 712
526 1055
526 1056
526 1057
526 1058
526 1059
526 1060
526 1270
526 1271
526 1272
526 1273
527 604
527 605
527 609
527 610
527 662
527 663
527 664
527 665
527 666
527 679
527 680
527 804
527 805
527 905
527 906
527 907
527 908
527 1069
527 1070
527 1073
527 1074
527 1146
527 1147
527 1151
527 1152
527 1178
527 1179
528 875
528 876
528 877
528 878
528 879
528 880
528 1001
528 1002
528 1160
528 1161
528 1162
528 1163
528 1164
528 1165
528 1166
528 1167
528 1168
528 1169
528 1229
528 1230
528 1231
528 1232
528 1233
528 1234
528 1235
528 1236
528 1237
531 1007
531 1010
532 1007
532 1010
539 633
539 635
540 633
540 635
547 829
548 829
549 829
550 829
551 829
551 1056
552 829
552 1056
553 633
553 883
554 633
554 883
569 1080
570 1080
571 1080
572 1080
573 635
574 635
575 635
576 635
577 635
578 635
589 1008
590 1008
591 1008
592 1008
595 1005
595 1008
596 1005
596 1008
597 829
603 829
606 829
607 1005
608 1005
615 881
615 882
616 881
616 882
617 881
617 882
618 881
618 882
619 1029
620 1029
623 1056
624 1056
625 653
625 654
625 1131
625 1132
625 1133
625 1134
625 1135
625 1136
625 1137
625 1138
625 1139
625 1140
625 1141
625 1142
626 835
626 836
626 888
626 889
626 890
626 891
627 773
627 774
627 888
627 889
627 890
627 891
627 1016
627 1017
627 1018
627 1019
627 1020
627 1021
627 1022
627 1023
627 1024
627 1025
627 1026
627 1027
627 1278
627 1279
628 816
628 837
628 838
628 839
628 840
628 942
628 943
628 944
628 945
628 952
628 953
628 954
628 955
628 956
628 961
628 962
628 966
628 967
628 968
628 969
628 979
628 980
628 1081
628 1082
628 1207
628 1208
628 1209
628 1210
628 1211
628 1212
628 1213
628 1214
628 1215
629 837
629 838
629 839
629 840
629 978
629 1081
629 1082
630 989
630 990
630 991
630 992
630 993
630 994
630 995
630 996
630 1153
630 1192
630 1193
630 1194
630 1211
630 1212
630 1213
630 1214
630 1215
630 1216
630 1217
630 1218
630 1219
630 1220
631 741
631 742
631 841
631 978
631 1088
632 679
632 680
632 691
632 692
632 696
632 697
632 743
632 744
632 863
632 864
632 865
632 866
632 940
632 941
632 963
632 1156
632 1157
632 1158
632 1159
632 1221
632 1222
632 1223
632 1224
633 685
633 686
633 707
633 708
633 709
633 710
633 711
633 712
633 722
633 723
633 730
633 731
633 732
633 733
633 734
633 735
633 777
633 778
633 867
633 868
633 869
633 870
633 871
633 872
633 873
633 874
633 1089
633 1090
633 1091
633 1180
633 1181
633 1182
633 1183
634 970
634 971
634 972
634 973
634 1092
634 1093
634 1094
634 1095
634 1096
634 1097
634 1207
634 1208
634 1209
634 1210
634 1216
634 1217
634 1225
634 1226
634 1227
634 1228
635 724
635 725
635 777
635 778
635 792
635 793
635 794
635 795
635 796
635 797
635 798
635 799
635 800
635 801
635 810
635 811
635 812
635 813
635 821
635 822
635 823
635 824
635 825
635 826
635 1003
635 1004
635 1160
635 1161
635 1162
635 1163
635 1164
635 1165
635 1166
635 1167
635 1168
635 1169
635 1229
635 1230
635 1231
635 1232
635 1233
635 1234
635 1235
635 1236
635 1237
636 1238
636 1239
636 1240
636 1241
636 1242
636 1243
636 1244
636 1245
636 1246
636 1247
636 1248
636 1249
636 1250
636 1251
636 1252
636 1253
636 1254
636 1255
636 1256
636 1257
636 1258
636 1259
636 1260
636 1261
636 1262
636 1263
636 1264
636 1265
636 1266
636 1267
637 1101
637 1102
637 1103
637 1104
637 1105
637 1106
637 1107
637 1108
637 1109
637 1110
637 1196
637 1197
637 1198
637 1199
637 1203
637 1204
637 1205
637 1206
637 1238
637 1239
637 1240
637 1241
637 1242
637 1243
637 1244
637 1245
637 1246
637 1247
637 1248
637 1249
637 1250
637 1251
637 1252
637 1253
637 1254
637 1255
637 1256
637 1257
637 1258
637 1259
637 1260
637 1261
637 1262
637 1263
637 1264
637 1265
637 1266
637 1267
638 1005
638 1009
639 1005
639 1009
640 1005
640 1009
641 1005
641 1009
642 1006
642 1011
643 1006
643 1011
644 1007
645 1007
646 1007
647 1007
648 1007
649 1007
652 1007
653 1005
653 1008
654 1006
654 1010
656 884
657 884
658 884
659 884
662 779
662 780
662 781
662 782
662 783
662 784
662 785
662 786
662 787
662 788
662 789
662 790
662 1103
662 1104
662 1105
662 1106
662 1107
662 1108
662 1109
662 1110
662 1117
662 1118
662 1119
662 1120
662 1121
662 1122
662 1123
662 1124
662 1238
662 1239
662 1240
662 1241
662 1242
662 1243
662 1244
662 1245
662 1246
662 1247
662 1248
662 1249
662 1250
662 1251
662 1252
662 1253
662 1254
662 1255
662 1256
662 1257
662 1258
662 1259
662 1260
662 1261
662 1262
662 1263
662 1264
662 1265
662 1266
662 1267
664 749
664 750
664 751
664 752
664 753
664 754
664 755
664 756
664 757
664 758
664 759
664 760
664 761
664 762
664 763
664 764
664 765
664 766
664 767
664 768
664 769
664 770
664 771
664 772
665 779
665 780
665 781
665 782
665 783
665 784
665 785
665 786
665 787
665 788
665 789
665 790
665 794
665 795
665 796
665 797
665 798
665 799
665 800
665 801
665 867
665 868
665 869
665 870
665 871
665 872
665 873
665 874
665 1170
665 1171
665 1172
665 1173
665 1174
665 1175
665 1176
665 1177
668 883
669 883
670 883
671 883
672 884
673 884
674 884
675 884
676 829
677 829
678 829
679 1029
680 1029
681 1055
682 1055
683 882
683 1007
684 882
684 1007
685 1010
685 1030
686 1010
686 1030
687 883
688 883
689 883
690 883
693 883
694 884
695 884
698 884
698 1008
699 884
699 1008
702 884
702 1008
713 1029
720 1029
720 1030
720 1055
721 1029
721 1030
721 1055
722 1030
723 1030
726 1030
727 1030
730 881
730 1029
731 881
731 1029
732 881
732 1029
733 881
733 1029
734 881
734 1029
735 881
735 1029
736 881
736 1055
737 881
737 1055
738 881
738 1055
739 881
739 1055
740 1030
741 1029
742 1029
745 884
745 1031
746 884
746 1031
773 1007
774 1007
775 1007
775 1010
776 1007
776 1010
802 1029
803 1029
804 1029
805 1029
806 1029
807 1029
808 881
808 882
808 1029
809 881
809 882
809 1029
810 882
810 1030
811 882
811 1030
812 882
812 1030
813 882
813 1030
814 884
814 1029
815 884
815 1029
828 884
829 896
829 897
829 898
829 916
829 917
829 1069
829 1070
829 1073
829 1074
829 1153
829 1154
829 1270
829 1271
829 1272
829 1273
829 1274
829 1275
830 1007
831 1007
832 1007
833 1007
834 884
835 1006
836 1006
841 882
842 884
842 1008
843 884
843 1008
844 884
844 1008
845 884
845 1008
846 884
846 1008
847 883
847 1028
848 1030
849 1030
850 884
853 1030
853 1055
854 1030
854 1055
863 884
863 1031
864 884
864 1031
865 884
865 1031
866 884
866 1031
881 905
881 906
881 907
881 908
881 974
881 975
881 976
881 977
881 978
881 1149
881 1150
881 1151
881 1152
881 1221
881 1222
882 899
882 900
882 901
882 902
882 920
882 921
882 922
882 923
882 924
882 925
882 926
882 927
882 928
882 929
882 930
882 931
882 932
882 933
882 934
882 935
882 936
882 937
882 938
882 939
882 961
882 962
882 970
882 971
882 972
882 973
882 983
882 984
882 985
882 986
882 1088
882 1149
882 1150
882 1151
882 1152
882 1207
882 1208
882 1209
882 1210
882 1211
882 1212
882 1213
882 1214
882 1215
882 1223
882 1224
882 1284
882 1285
883 920
883 921
883 922
883 923
883 924
883 925
883 1155
883 1223
883 1224
883 1229
883 1230
883 1231
883 1232
883 1233
883 1234
883 1235
883 1236
883 1237
884 903
884 904
884 952
884 953
884 954
884 955
884 956
884 979
884 980
884 985
884 986
884 1148
884 1186
884 1187
884 1188
884 1189
884 1221
884 1222
885 1005
886 1005
896 1008
897 1008
898 1008
909 1008
909 1029
910 1008
911 1008
912 1008
913 1008
914 1008
915 1008
916 1029
917 1029
918 1029
919 1029
920 1030
921 1030
922 1030
923 1030
924 1030
925 1030
926 1031
927 1031
928 1031
929 1031
930 1031
931 1031
932 1031
933 1031
934 1031
935 1031
936 1031
937 1031
938 1031
939 1031
940 1028
940 1030
941 1028
941 1030
952 1007
953 1007
954 1007
955 1007
956 1007
957 1011
957 1028
958 1011
958 1028
959 1011
959 1028
960 1011
960 1028
964 1028
964 1031
965 1028
965 1031
968 1005
969 1005
974 1010
974 1028
975 1010
975 1028
976 1010
976 1028
977 1010
977 1028
981 1029
981 1055
982 1029
982 1055
985 1007
986 1007
987 1011
987 1031
988 1011
988 1031
989 1031
990 1031
991 1031
992 1031
993 1031
994 1031
995 1031
996 1031
997 1055
998 1055
999 1055
1000 1055
1005 1032
1005 1035
1005 1036
1005 1037
1005 1038
1005 1041
1005 1049
1005 1050
1005 1051
1005 1052
1005 1143
1005 1144
1005 1145
1005 1149
1005 1150
1005 1207
1005 1208
1005 1209
1005 1210
1005 1276
1005 1277
1006 1042
1006 1043
1006 1053
1006 1054
1006 1211
1006 1212
1006 1213
1006 1214
1006 1215
1006 1276
1006 1277
1007 1148
1007 1278
1007 1279
1008 1032
1008 1033
1008 1034
1008 1041
1008 1049
1008 1050
1008 1051
1008 1052
1008 1053
1008 1054
1008 1061
1008 1062
1008 1063
1008 1064
1008 1065
1008 1066
1008 1071
1008 1072
1008 1075
1008 1076
1008 1276
1008 1277
1009 1035
1009 1036
1009 1037
1009 1038
1009 1041
1009 1049
1009 1050
1009 1051
1009 1052
1009 1216
1009 1217
1009 1280
1009 1281
1009 1282
1010 1042
1010 1043
1010 1061
1010 1062
1010 1063
1010 1064
1010 1065
1010 1066
1010 1071
1010 1072
1010 1075
1010 1076
1010 1276
1010 1277
1010 1278
1010 1279
1011 1053
1011 1054
1011 1071
1011 1072
1011 1075
1011 1076
1011 1216
1011 1217
1011 1280
1011 1281
1011 1282
1011 1283
1016 1039
1017 1039
1018 1039
1019 1039
1020 1039
1021 1039
1022 1039
1023 1039
1024 1039
1025 1039
1026 1039
1027 1039
1028 1153
1028 1192
1028 1193
1028 1194
1028 1218
1028 1219
1028 1220
1028 1223
1028 1224
1028 1283
1028 1286
1028 1287
1028 1288
1028 1289
1028 1290
1028 1291
1028 1292
1028 1293
1028 1294
1028 1295
1028 1296
1028 1297
1028 1298
1028 1299
1029 1180
1029 1181
1029 1182
1029 1183
1029 1186
1029 1187
1029 1188
1029 1189
1029 1274
1029 1275
1030 1077
1030 1078
1030 1184
1030 1185
1030 1284
1030 1285
1031 1225
1031 1226
1031 1227
1031 1228
1039 1196
1039 1197
1039 1198
1039 1199
1039 1268
1039 1269
1040 1061
1040 1062
1040 1063
1040 1064
1040 1065
1040 1066
1040 1203
1040 1204
1040 1205
1040 1206
1040 1268
1040 1269
1040 1280
1040 1281
1040 1282
1055 1180
1055 1181
1055 1182
1055 1183
1055 1225
1055 1226
1055 1227
1055 1228
1055 1292
1055 1293
1055 1294
1055 1295
1055 1296
1055 1297
1055 1298
1055 1299
1056 1098
1056 1099
1056 1100
1056 1190
1056 1191
1056 1270
1056 1271
1056 1272
1056 1273
1056 1292
1056 1293
1056 1294
1056 1295
1056 1296
1056 1297
1056 1298
1056 1299
1067 1080
1068 1080
1069 1238
1069 1239
1069 1240
1069 1241
1069 1242
1069 1243
1069 1244
1069 1245
1069 1246
1069 1247
1069 1248
1069 1249
1069 1250
1069 1251
1069 1252
1069 1253
1069 1254
1069 1255
1069 1256
1069 1257
1069 1258
1069 1259
1069 1260
1069 1261
1069 1262
1069 1263
1069 1264
1069 1265
1069 1266
1069 1267
1079 1131
1079 1132
1079 1133
1079 1134
1079 1135
1079 1136
1079 1137
1079 1138
1079 1139
1079 1140
1079 1141
1079 1142
1079 1280
1079 1281
1079 1282
1080 1190
1080 1191
