# Supplementary material for: Optimizing the robustness of higher-low order coupled networks
Source: PLoS One. 2024 Mar 14;19(3):e0298439. doi: 10.1371/journal.pone.0298439 (PMC10939264; doi:10.1371/journal.pone.0298439)
Supplement: S1 Data — (ZIP) [file pone.0298439.s001.zip › Data/soc-pages-food.txt]

0 276
0 58
0 132
0 603
0 398
0 555
1 265
1 611
2 265
182 2
2 345
3 608
3 377
3 40
3 352
3 450
3 484
299 3
3 65
185 3
228 3
227 557
182 557
557 90
151 557
394 557
265 4
287 4
254 4
336 4
5 503
429 6
163 6
486 6
478 6
518 6
293 7
265 7
305 7
339 7
35 7
444 7
583 7
278 8
434 8
73 8
8 98
369 8
317 9
288 9
206 9
289 9
249 9
593 9
434 9
254 9
550 9
131 9
446 9
89 9
9 90
265 9
15 9
340 9
248 9
229 9
56 9
570 9
189 9
611 9
107 9
23 9
465 9
67 9
351 9
498 9
10 393
10 258
11 212
11 485
11 264
11 380
11 174
11 259
12 548
12 618
12 310
13 352
14 264
14 326
15 265
15 70
15 340
15 67
15 454
15 505
15 43
15 432
15 56
16 516
119 16
16 400
16 545
16 334
16 237
16 374
117 16
16 274
16 613
16 466
16 75
17 185
17 608
17 450
17 299
17 65
18 265
265 408
408 418
408 581
143 408
408 599
20 324
20 355
20 481
20 238
20 242
160 20
21 516
21 441
21 329
21 334
22 270
187 22
104 22
22 22
22 420
23 434
23 58
128 23
23 257
23 288
23 277
182 23
23 340
157 23
227 23
23 343
23 54
23 67
24 547
230 24
24 502
24 306
24 501
24 591
25 363
230 26
27 424
147 28
230 28
28 527
29 49
126 30
285 31
31 424
31 543
31 357
31 507
31 508
31 491
169 31
31 595
31 41
31 63
31 327
266 31
31 48
179 31
31 546
31 518
142 31
31 449
269 31
31 524
31 488
31 515
193 31
31 315
32 89
265 32
183 32
32 611
32 364
32 581
159 32
300 32
357 543
357 504
118 357
357 430
357 524
357 508
164 357
165 357
127 357
357 395
357 596
357 79
357 515
357 48
357 448
179 357
357 518
335 357
307 357
357 491
357 572
313 357
357 63
357 45
357 532
526 552
526 70
517 526
181 526
526 558
519 526
352 526
462 526
224 526
235 526
526 536
403 526
363 526
195 526
388 526
498 526
526 87
181 517
403 517
224 517
235 517
34 89
34 419
254 34
265 34
34 373
208 34
35 536
35 383
289 35
35 389
131 35
35 597
338 35
35 87
35 89
35 90
265 35
35 601
35 56
35 58
35 611
35 439
35 615
195 35
198 35
35 618
243 35
36 490
37 389
38 518
411 449
344 40
333 40
352 40
40 538
40 484
240 40
41 434
265 41
41 594
397 41
41 62
41 465
193 41
109 41
41 611
321 41
121 41
282 41
42 467
253 43
102 43
265 43
360 43
43 577
39 43
340 43
229 43
43 83
43 505
43 67
265 44
180 496
180 331
180 209
180 520
417 46
46 550
46 86
317 46
46 578
110 46
46 67
47 475
47 500
47 508
48 518
48 524
164 48
293 49
49 512
49 71
196 49
188 49
50 544
50 70
171 50
483 50
131 50
289 50
182 50
340 50
183 50
50 562
50 578
389 50
50 67
330 50
113 52
494 52
122 53
265 54
275 54
54 89
536 54
210 55
158 55
154 55
437 55
252 55
55 78
452 55
214 55
56 68
383 56
116 56
56 70
56 597
505 56
389 56
479 56
359 56
128 56
439 56
130 56
131 56
217 56
338 56
56 584
56 87
56 89
56 90
265 56
56 601
182 56
340 56
375 56
56 603
229 56
198 56
102 56
345 56
289 56
56 611
56 60
235 56
56 577
350 56
465 56
238 56
195 56
56 616
56 617
244 56
351 56
56 67
151 56
264 57
148 57
58 89
58 90
265 58
58 601
434 58
537 58
350 58
58 603
58 611
58 616
302 58
58 87
265 59
116 59
265 60
350 60
439 60
389 60
198 60
244 61
392 62
285 62
265 62
266 62
169 62
449 62
269 62
193 62
611 62
282 62
139 63
448 63
572 63
518 63
504 63
602 63
45 63
164 63
498 64
608 65
333 65
450 65
299 65
185 65
240 65
141 66
245 67
419 67
317 67
67 68
67 70
291 67
249 67
505 67
107 67
389 67
593 67
253 67
434 67
323 67
550 67
131 67
440 67
445 67
198 67
67 89
67 90
181 67
265 67
288 67
338 67
372 67
340 67
183 67
603 67
248 67
325 67
229 67
254 67
146 67
570 67
189 67
102 67
289 67
611 67
352 67
577 67
410 67
465 67
578 67
531 67
469 67
351 67
416 67
498 67
265 68
288 68
68 70
340 68
603 68
505 68
198 68
242 68
253 69
385 69
498 69
317 70
383 70
205 70
288 70
249 70
70 72
505 70
107 70
593 70
434 70
323 70
536 70
550 70
439 70
170 70
473 70
116 70
599 70
70 89
70 90
181 70
265 70
601 70
269 70
403 70
340 70
248 70
342 70
229 70
275 70
570 70
102 70
611 70
235 70
577 70
465 70
189 70
254 70
616 70
498 70
244 70
265 71
495 71
269 72
240 72
419 570
419 89
254 419
265 419
155 419
128 419
288 419
419 465
343 419
485 525
212 485
115 485
264 485
145 485
174 485
259 485
241 485
380 485
516 75
119 75
400 75
334 75
237 75
117 75
274 75
613 75
75 75
379 77
331 78
210 78
154 78
437 78
252 78
214 78
452 78
158 78
546 79
518 79
507 79
595 79
414 79
79 85
491 79
138 80
290 81
563 81
261 82
584 82
409 82
171 82
451 82
389 82
83 89
254 83
317 83
265 83
288 83
465 83
374 84
545 84
329 84
518 85
335 85
507 85
292 85
578 86
289 87
389 87
479 87
257 87
131 87
597 87
338 87
175 87
87 89
87 90
217 87
265 87
601 87
182 87
340 87
375 87
227 87
229 87
611 87
576 87
350 87
439 87
616 87
580 87
198 87
151 87
434 88
550 88
460 88
265 88
474 88
498 88
245 89
317 89
155 89
288 89
597 89
505 89
432 89
254 89
324 89
128 89
300 89
343 89
136 89
116 89
446 89
89 90
558 89
601 89
221 89
182 89
340 89
248 89
569 89
275 89
570 89
584 89
217 89
350 89
465 89
351 89
151 89
317 90
473 90
116 90
206 90
355 90
157 90
505 90
389 90
479 90
434 90
324 90
550 90
130 90
131 90
584 90
208 90
597 90
265 90
601 90
372 90
182 90
340 90
603 90
227 90
342 90
229 90
275 90
198 90
289 90
611 90
217 90
350 90
439 90
373 90
238 90
413 90
195 90
616 90
580 90
351 90
242 90
151 90
253 91
563 91
186 92
146 93
103 93
567 93
93 94
614 93
103 94
492 95
523 95
537 96
379 96
211 96
265 97
74 98
295 98
471 98
216 98
98 99
605 98
142 99
431 99
108 99
100 518
101 124
101 545
101 311
101 374
101 216
101 329
101 152
146 232
232 253
232 563
134 232
232 498
164 424
424 480
256 424
424 518
348 424
118 424
424 491
104 253
104 290
104 563
104 187
104 469
105 548
105 521
106 305
106 583
106 444
107 340
107 550
107 383
107 265
107 317
107 291
107 505
107 416
107 498
108 147
108 547
108 230
108 527
109 181
109 169
109 320
110 578
111 265
111 389
111 451
111 229
112 265
112 498
113 559
113 358
113 494
113 276
113 319
113 222
113 522
113 398
113 555
114 200
114 138
114 201
114 143
114 397
114 134
114 184
114 389
115 145
116 536
116 593
116 434
116 366
116 446
116 558
116 265
116 372
116 182
116 248
116 342
116 275
116 611
116 616
116 198
116 243
116 151
163 429
429 535
220 429
362 429
427 429
429 478
118 518
118 507
120 265
120 375
121 227
121 433
121 553
121 265
123 524
123 179
123 518
123 347
123 491
123 292
124 374
124 545
124 613
125 565
125 308
125 423
412 529
253 529
474 529
127 518
127 347
127 524
128 446
128 570
128 254
128 373
128 265
128 576
128 131
128 289
128 465
128 404
128 208
128 135
130 217
130 151
130 288
130 355
130 340
130 597
130 136
130 432
122 131
131 157
131 288
131 597
131 505
131 510
131 217
131 343
131 265
131 601
131 182
131 340
131 248
131 325
131 229
131 238
131 351
131 151
132 198
133 397
133 407
134 143
134 563
134 184
134 456
134 251
135 446
135 544
135 317
135 360
135 350
135 458
135 386
135 227
135 321
135 281
135 359
136 422
136 208
136 536
136 558
136 265
136 155
136 576
136 439
136 611
136 568
136 389
136 229
239 616
138 418
208 446
208 601
208 288
208 340
208 455
208 343
140 265
140 581
141 461
141 51
141 280
141 574
142 164
142 518
142 491
142 596
142 524
143 407
143 265
143 397
143 182
143 184
143 172
143 456
143 580
143 581
143 151
144 150
144 311
144 374
144 545
144 441
145 525
145 264
145 380
145 241
146 253
146 354
146 193
146 505
146 567
146 498
147 501
147 547
147 230
147 502
147 438
126 147
147 527
147 279
147 591
148 265
148 253
148 563
148 498
149 494
149 276
149 319
149 522
149 555
150 545
150 311
150 374
150 613
150 329
244 368
244 352
235 244
224 244
244 472
152 545
152 382
152 311
152 441
137 152
152 374
152 329
153 412
154 331
154 210
154 158
129 154
154 437
154 252
154 214
154 452
154 223
154 533
155 570
155 254
155 265
155 576
155 293
156 483
157 585
157 288
157 257
157 289
157 603
157 604
157 510
158 210
158 437
158 252
158 452
158 214
158 223
159 265
159 360
159 397
159 375
159 458
159 432
160 383
161 265
162 610
162 323
162 498
163 535
163 561
163 486
163 478
164 543
164 507
164 508
164 256
164 524
164 595
164 327
164 176
164 515
164 179
164 546
164 518
164 337
164 307
164 491
164 488
164 315
165 165
165 179
165 518
165 596
165 524
166 265
166 182
166 418
166 183
166 611
167 601
168 299
169 181
169 265
169 397
169 611
169 282
170 383
170 340
171 406
171 202
171 459
172 265
172 611
172 581
172 599
173 369
174 212
174 264
174 318
174 259
174 380
176 220
176 362
176 427
176 301
176 497
176 478
176 216
177 350
177 510
177 389
178 495
178 539
179 491
179 518
179 347
179 596
179 605
179 524
179 292
181 352
181 363
181 235
181 552
181 476
181 340
181 320
181 258
181 248
182 246
182 317
182 473
182 289
182 389
182 350
182 300
182 265
182 463
182 375
182 603
182 456
182 229
182 345
182 611
182 439
182 195
182 198
182 451
183 459
183 265
183 202
184 397
184 456
184 251
185 377
185 333
185 538
185 356
185 240
185 432
186 202
186 459
186 414
187 420
187 270
187 217
187 514
189 340
189 288
190 393
191 518
191 524
191 45
340 445
229 445
250 445
445 576
192 559
192 371
193 433
193 285
193 449
193 273
193 282
194 619
194 226
194 398
195 217
195 257
195 350
195 340
195 597
195 227
175 195
195 389
151 195
198 245
198 317
198 355
198 505
198 432
198 597
198 217
198 558
198 265
198 601
198 372
198 340
198 603
198 229
102 198
198 577
198 350
198 238
198 580
199 518
199 316
199 566
202 426
202 288
202 340
202 343
202 555
203 435
203 345
204 540
204 215
206 473
207 372
139 518
209 33
210 252
210 437
210 452
210 223
404 544
212 264
212 380
212 259
213 502
214 534
214 223
214 533
215 540
215 278
215 405
216 618
216 402
217 245
217 317
217 473
217 585
217 289
217 589
217 510
217 597
217 265
217 601
217 404
217 603
217 229
102 217
217 611
217 576
217 577
217 350
217 439
217 413
217 617
217 580
218 521
220 535
220 518
220 441
220 427
220 478
221 265
222 365
222 494
222 522
223 252
223 542
223 452
224 262
224 258
224 352
224 235
224 552
224 363
224 376
224 248
224 443
224 388
224 470
224 569
225 253
225 493
225 584
225 290
225 563
225 469
225 498
226 431
226 371
227 436
227 265
227 370
227 352
227 577
227 442
227 453
102 227
228 392
229 317
229 289
229 597
229 505
229 389
229 509
229 436
229 549
229 396
229 361
229 440
229 554
229 446
229 265
229 340
229 576
151 229
230 547
230 501
230 502
230 438
230 306
230 279
230 527
230 591
231 425
102 554
233 265
234 618
235 368
235 352
235 354
235 552
235 363
235 578
235 258
235 472
236 282
237 516
119 237
237 400
237 545
237 334
117 237
237 374
237 274
237 613
238 550
238 265
238 449
238 289
238 603
238 611
238 616
238 325
117 137
137 311
137 441
137 329
240 608
240 377
240 450
240 484
240 299
240 563
241 264
242 434
242 323
242 611
242 248
242 265
242 498
243 265
243 521
151 345
151 265
151 389
151 289
151 611
151 375
151 603
151 597
151 580
151 601
245 593
245 509
245 322
245 340
245 473
245 265
245 291
245 611
245 616
245 580
245 416
246 265
247 601
453 597
323 593
558 593
576 593
288 593
340 593
593 597
505 593
343 593
275 593
249 340
249 288
250 39
250 440
251 456
251 560
252 437
252 452
253 354
253 563
253 505
253 469
253 323
253 498
254 570
254 558
254 265
254 288
254 465
254 340
254 505
255 518
256 518
257 265
257 616
258 363
258 403
258 476
259 264
284 374
284 545
261 265
261 397
261 436
261 451
262 470
262 368
263 311
263 613
264 525
264 318
264 380
265 317
265 476
265 320
265 479
265 322
265 324
265 271
175 265
265 338
265 340
265 341
265 312
265 345
265 346
265 404
265 349
265 350
265 351
265 505
265 321
265 360
265 361
265 364
265 343
265 372
265 375
265 439
265 531
265 383
265 384
265 386
265 510
265 549
265 397
265 458
265 558
265 265
265 569
265 275
265 570
265 277
265 352
265 576
265 578
265 584
265 288
265 426
265 588
265 432
265 433
265 436
265 594
265 300
265 597
265 302
265 446
265 599
265 601
265 449
248 265
265 454
265 456
265 309
265 611
265 464
265 465
265 615
265 616
267 548
268 456
268 463
269 599
269 410
248 269
269 505
270 420
271 482
271 603
272 299
274 516
119 274
274 400
274 545
274 334
117 274
274 374
274 613
274 466
275 611
275 434
275 584
276 276
276 296
276 619
276 494
276 398
276 598
276 555
451 554
389 554
554 577
460 582
460 587
460 571
385 460
460 498
281 404
282 392
282 285
282 449
282 341
282 364
283 350
260 386
260 294
260 432
260 458
286 499
286 368
287 303
288 536
288 289
288 434
288 550
288 340
248 288
288 455
288 342
288 323
288 570
288 459
288 611
288 576
288 528
288 350
288 465
288 317
288 616
288 351
289 317
122 289
289 597
289 505
289 510
289 343
289 601
289 340
248 289
289 325
289 351
290 563
290 469
290 498
248 291
292 421
292 335
292 612
292 518
292 328
292 307
293 570
297 518
297 448
298 386
298 360
298 389
299 377
299 575
299 538
299 577
299 299
299 356
300 303
300 564
300 611
300 581
302 536
303 336
304 369
305 339
305 583
306 547
307 518
307 335
307 524
308 555
393 618
471 618
312 389
313 518
313 524
313 488
314 446
315 518
315 524
316 518
317 550
317 584
317 505
317 434
317 324
317 446
317 372
317 340
317 603
317 343
317 611
317 352
317 576
317 350
317 404
317 617
318 447
319 559
319 494
319 619
319 522
319 398
319 365
361 550
361 576
361 603
361 611
361 616
321 404
321 389
323 434
323 550
323 340
323 610
323 498
324 422
324 372
324 611
324 616
325 505
327 518
327 480
328 508
328 518
328 524
328 596
328 491
329 609
329 545
329 382
311 329
329 441
329 374
330 436
332 494
340 570
505 570
343 570
335 518
335 414
337 498
360 364
364 397
364 458
364 432
339 583
339 444
340 473
340 355
340 505
340 342
340 434
340 550
340 440
340 343
340 446
340 601
340 603
248 340
340 568
340 459
340 351
340 39
340 465
340 611
340 616
340 581
340 498
342 372
342 597
342 343
342 351
343 536
343 434
343 558
343 372
248 343
343 459
343 611
343 465
343 616
343 550
383 442
383 611
344 377
345 391
345 435
345 451
345 531
345 580
346 599
347 488
347 518
347 543
347 524
348 518
350 389
350 434
350 446
350 463
350 404
350 603
350 611
350 413
436 575
353 374
311 353
353 441
353 545
354 498
355 550
355 603
355 616
356 377
358 467
358 494
358 555
359 404
360 479
360 404
360 568
360 389
362 478
363 401
363 388
363 368
338 505
338 607
365 398
365 522
365 555
367 539
369 73
45 518
45 461
45 524
372 550
372 465
372 603
372 611
372 616
372 389
374 382
119 374
117 374
374 441
374 516
374 400
311 374
334 374
374 609
374 613
375 404
375 432
377 608
377 538
377 450
377 563
248 381
382 545
385 587
385 571
352 385
385 498
386 404
386 458
386 432
387 425
387 530
387 390
389 432
389 458
389 446
389 451
389 454
389 531
395 518
395 508
395 524
397 600
397 581
398 522
398 598
398 555
197 399
399 597
400 516
119 400
400 545
334 400
117 400
400 613
400 466
404 446
404 458
405 540
175 576
175 611
19 572
410 505
39 509
39 576
39 603
413 597
414 518
393 415
248 416
417 578
418 440
418 506
421 546
421 518
421 524
421 595
421 491
423 555
103 567
426 459
426 611
427 478
427 535
428 524
117 516
117 119
117 545
117 334
117 613
117 466
430 518
432 479
432 611
432 454
434 505
434 584
434 597
352 434
436 611
436 531
436 489
437 521
437 452
438 527
378 604
441 545
311 441
129 442
443 590
483 76
446 558
446 584
446 603
446 611
446 616
446 505
447 606
448 572
448 518
448 585
448 602
448 487
449 608
449 450
449 611
449 553
450 538
248 499
248 550
248 505
248 599
248 611
248 352
248 498
457 518
457 524
458 479
458 611
459 555
279 501
461 574
465 505
466 516
119 466
334 466
466 613
467 494
467 555
468 499
469 563
469 498
469 505
352 470
470 470
368 470
474 498
474 550
368 476
477 521
478 535
478 486
478 497
480 518
487 518
33 490
491 508
491 566
491 612
491 579
491 515
494 522
494 598
494 555
495 539
498 505
498 587
498 571
352 498
498 530
498 563
498 511
500 513
501 547
501 502
126 501
501 527
501 605
502 547
502 502
126 502
311 503
504 518
505 592
505 550
505 599
505 611
507 546
508 518
515 518
515 612
334 516
119 516
516 545
516 613
518 543
518 585
518 595
518 596
518 546
518 602
518 524
518 566
518 572
518 573
518 612
518 532
518 579
519 584
522 559
522 619
522 598
522 555
523 605
524 586
524 541
524 543
524 551
524 596
488 524
524 566
524 579
497 535
119 545
119 334
119 613
527 547
352 368
536 558
538 608
311 545
334 545
545 609
545 613
219 548
546 546
546 595
547 591
548 556
555 565
555 619
555 598
558 603
558 616
334 613
571 587
572 572
352 616
576 584
576 601
576 603
550 578
578 588
550 584
584 603
584 611
488 596
589 601
591 605
556 556
611 615
597 601
597 603
597 611
601 603
601 616
603 616
311 613
