# Supplementary material for: Optimizing the robustness of higher-low order coupled networks
Source: PLoS One. 2024 Mar 14;19(3):e0298439. doi: 10.1371/journal.pone.0298439 (PMC10939264; doi:10.1371/journal.pone.0298439)
Supplement: S1 Data — (ZIP) [file pone.0298439.s001.zip › Data/soc-wiki-vote.txt]

8 1
19 1
36 1
3 2
4 2
6 2
8 2
12 2
16 2
20 2
21 2
4 3
8 3
11 3
16 3
20 3
23 3
24 3
60 3
88 5
118 5
164 5
306 5
369 5
447 5
608 5
657 5
8 6
28 6
48 6
9 7
16 7
18 7
26 7
9 8
11 8
17 8
18 8
19 8
20 8
21 8
23 8
26 8
27 8
30 8
32 8
33 8
34 8
37 8
39 8
40 8
42 8
44 8
45 8
46 8
16 9
20 9
32 9
34 9
49 9
55 9
58 9
59 9
88 9
117 9
23 10
50 12
16 13
28 13
33 13
41 13
64 13
71 13
78 13
95 13
96 13
127 13
163 13
166 13
190 13
196 13
207 13
230 13
20 14
47 14
55 14
56 14
63 14
88 14
98 14
110 14
20 15
60 16
34 18
24 20
25 20
33 20
66 20
79 20
33 21
37 21
273 21
36 22
40 22
67 22
70 22
88 22
98 22
104 22
123 22
158 22
207 22
306 22
408 22
536 22
555 22
617 22
33 23
37 23
32 24
45 24
53 25
55 25
75 25
88 25
90 25
100 25
112 25
124 25
146 25
150 25
151 25
31 26
52 26
50 29
64 29
87 31
45 32
43 35
98 35
106 35
148 35
195 35
212 35
257 35
273 35
199 38
50 39
50 42
50 45
69 45
50 47
54 47
60 47
67 47
82 47
91 47
97 47
66 49
88 49
90 49
121 49
161 49
190 49
193 49
76 50
82 50
86 50
87 50
202 51
207 51
212 51
214 51
230 51
231 51
253 51
311 51
342 51
415 51
420 51
482 51
496 51
59 53
105 53
114 53
117 53
123 53
125 53
129 53
166 53
167 53
60 54
69 54
59 55
61 55
88 55
105 55
135 55
137 55
140 55
141 55
74 56
91 56
100 56
101 56
59 57
61 57
93 57
94 57
98 57
104 57
108 57
114 57
121 57
122 57
123 57
125 57
143 57
156 57
158 57
160 57
163 57
170 57
171 57
176 57
179 57
181 57
95 58
104 58
105 58
125 58
161 58
63 59
74 59
93 59
105 59
106 59
114 59
123 59
125 59
138 59
145 59
163 59
170 59
91 60
121 61
151 61
163 61
114 62
78 63
135 63
151 63
156 63
211 63
204 65
396 65
83 67
204 68
266 68
301 68
99 70
110 70
202 70
216 70
258 70
164 72
230 72
496 72
98 73
308 73
431 73
121 74
126 74
130 74
137 74
172 74
187 74
95 75
112 75
81 76
560 77
96 78
166 78
229 78
230 78
81 80
90 84
196 84
152 85
89 88
90 88
96 88
107 88
111 88
115 88
116 88
118 88
121 88
108 90
162 90
170 90
415 91
98 92
123 93
142 93
118 95
230 96
104 98
105 98
108 98
109 98
118 98
123 98
137 98
138 98
163 98
170 98
195 98
109 102
160 102
195 103
114 104
123 104
156 104
162 104
167 104
170 104
171 104
118 105
123 105
128 105
169 105
178 106
189 106
109 108
114 108
121 108
122 108
141 108
158 108
171 108
183 108
189 108
121 109
122 109
123 109
183 109
189 109
212 109
214 109
224 109
230 109
121 110
123 110
130 110
170 110
223 110
306 110
328 110
115 111
135 111
326 113
413 113
431 113
479 113
515 113
546 113
551 113
562 113
570 113
634 113
637 113
666 113
690 113
707 113
709 113
715 113
738 113
121 114
171 114
176 114
123 115
128 115
123 118
170 118
178 118
212 118
298 118
447 118
471 118
606 118
223 119
238 119
159 120
259 120
311 120
317 120
350 120
364 120
126 121
184 121
185 121
186 121
123 122
124 123
125 123
163 123
169 123
171 123
172 123
174 123
125 124
146 124
168 124
130 128
143 128
162 128
170 128
171 128
191 128
195 128
205 128
178 129
131 130
170 130
197 130
224 130
229 130
233 130
237 130
277 130
278 130
204 132
273 132
361 132
385 132
392 132
399 132
410 132
416 132
442 132
448 132
453 132
455 132
456 132
461 132
482 132
488 132
504 132
506 132
523 132
536 132
560 132
562 132
608 132
617 132
143 133
170 133
187 133
205 133
224 133
239 133
240 133
259 133
170 134
247 134
289 134
331 134
351 134
690 136
822 136
832 136
834 136
855 136
231 139
239 139
324 139
431 139
437 139
447 139
453 139
455 139
456 139
458 139
230 140
328 140
156 141
220 141
163 143
187 143
205 143
207 143
217 143
240 143
254 143
356 144
557 147
717 147
163 148
199 148
239 148
254 148
257 148
267 148
273 148
305 148
309 148
314 148
328 149
156 152
157 152
189 152
193 152
205 152
214 152
215 152
216 152
216 153
248 153
225 154
227 154
306 154
188 155
199 155
225 155
273 155
337 155
163 156
189 156
196 156
208 156
210 156
215 157
170 158
189 158
204 158
273 158
322 158
166 160
170 160
166 161
230 161
327 161
328 161
173 162
195 162
234 162
205 163
230 164
374 164
380 164
381 164
399 164
466 164
496 164
170 165
337 165
351 165
170 166
175 166
178 166
194 166
215 166
224 166
230 166
248 166
217 168
191 170
192 170
193 170
195 170
199 170
202 170
203 170
204 170
205 170
209 170
212 170
214 170
216 170
226 170
233 170
244 170
247 170
258 170
259 170
260 170
263 170
264 170
271 170
272 170
273 170
275 170
277 170
278 170
280 170
285 170
289 170
298 170
299 170
303 170
306 170
308 170
317 170
322 170
324 170
330 170
334 170
335 170
341 170
349 170
356 170
360 170
361 170
363 170
364 170
365 170
367 170
247 173
263 173
267 173
318 173
178 174
198 174
200 175
205 175
240 175
389 177
230 178
273 179
289 179
334 179
237 180
264 180
265 180
256 181
356 182
186 185
252 186
224 187
207 189
214 189
221 189
193 190
236 190
218 191
266 191
273 191
322 191
399 191
402 191
236 193
271 193
280 193
333 193
344 193
351 193
356 193
359 193
233 196
237 196
245 196
213 197
247 197
273 197
285 197
317 197
335 197
204 199
206 199
212 199
225 199
233 199
239 199
247 199
256 199
259 199
260 199
266 199
269 199
273 199
281 199
285 199
299 199
316 199
317 199
325 199
328 199
337 199
351 199
205 201
273 202
222 203
209 204
230 204
231 204
237 204
239 204
255 204
266 204
273 204
306 204
343 204
347 204
356 204
361 204
364 204
370 204
374 204
380 204
387 204
388 204
392 204
393 204
399 204
404 204
407 204
410 204
416 204
421 204
431 204
433 204
437 204
447 204
448 204
452 204
453 204
455 204
456 204
458 204
461 204
471 204
488 204
491 204
508 204
526 204
531 204
536 204
543 204
555 204
560 204
565 204
209 205
214 205
215 205
237 205
254 205
258 205
259 205
260 205
261 205
262 205
263 205
306 206
380 206
221 207
230 207
337 209
355 209
233 210
257 210
258 210
260 210
261 210
228 211
237 211
223 212
224 212
254 212
260 212
266 212
281 212
293 212
294 212
328 212
332 212
373 212
399 212
486 212
216 213
221 213
227 214
230 215
224 216
233 216
237 216
248 216
258 216
259 216
270 216
275 216
286 216
239 218
536 218
710 218
230 219
247 219
267 219
282 219
286 220
233 223
260 223
266 223
285 223
303 223
323 223
353 223
368 223
404 223
453 223
233 224
237 224
240 224
247 224
254 224
258 224
260 224
267 224
273 224
285 224
227 225
281 225
341 225
227 226
297 226
341 226
237 228
273 228
324 228
361 228
386 228
415 228
416 228
474 228
232 229
281 230
301 230
328 230
336 230
358 230
386 230
393 230
395 230
396 230
410 230
433 230
448 230
460 230
483 230
486 230
503 230
509 230
513 230
430 231
431 231
455 231
492 231
278 232
335 232
237 233
247 233
248 233
257 233
259 233
260 233
266 233
270 233
273 233
284 233
285 233
304 233
261 234
323 235
319 236
344 236
351 236
247 237
260 237
279 237
290 237
311 237
324 237
389 237
404 237
455 237
464 237
491 237
508 237
611 238
242 239
255 239
266 239
273 239
317 239
320 239
337 239
349 239
372 239
420 239
431 239
436 239
260 240
341 241
342 241
344 241
357 241
245 242
431 242
396 243
543 243
608 243
617 243
671 243
715 243
317 244
433 245
502 245
266 246
386 246
258 247
260 247
273 247
275 247
280 247
288 247
290 247
250 249
251 249
257 249
267 249
251 250
263 254
291 254
361 255
614 255
630 255
638 255
665 255
751 255
260 256
272 256
281 256
290 256
325 256
258 257
267 257
273 257
288 257
290 257
309 257
270 258
275 258
285 258
260 259
269 259
270 259
275 259
281 259
289 259
290 259
317 259
319 259
336 259
350 259
351 259
377 259
399 259
410 259
263 260
266 260
275 260
286 260
290 260
299 260
315 260
317 260
274 261
550 262
296 263
285 266
289 266
299 266
317 266
322 266
337 266
399 266
405 266
464 266
270 268
285 271
291 271
319 271
337 271
351 271
273 272
280 273
285 273
290 273
300 273
308 273
310 273
317 273
322 273
347 273
348 273
361 273
364 273
370 273
380 273
381 273
385 273
386 273
388 273
389 273
392 273
396 273
398 273
399 273
408 273
415 273
416 273
426 273
428 273
429 273
430 273
431 273
434 273
441 273
442 273
447 273
448 273
449 273
458 273
460 273
462 273
463 273
465 273
471 273
475 273
483 273
487 273
492 273
494 273
496 273
499 273
505 273
519 273
527 273
528 273
536 273
538 273
547 273
548 273
550 273
552 273
560 273
568 273
570 273
586 273
617 273
691 273
730 273
736 273
750 273
751 273
770 273
834 273
284 274
298 275
299 275
299 276
317 276
314 277
301 278
335 278
285 280
289 280
337 280
372 280
282 281
290 281
292 281
299 281
317 281
328 281
342 281
372 283
364 284
416 284
431 284
322 285
337 285
344 285
351 285
358 285
364 285
370 285
379 285
381 285
386 285
399 285
376 287
319 289
322 289
347 289
364 289
372 289
395 289
399 289
299 290
317 290
350 290
468 292
636 295
416 297
448 297
482 297
518 297
333 298
300 299
317 299
336 299
347 299
350 299
364 299
395 299
410 299
303 301
322 301
386 301
362 302
344 303
356 306
432 306
315 307
389 307
309 308
317 308
358 308
500 310
322 311
408 311
415 311
436 311
485 311
313 312
542 312
319 314
337 314
351 314
356 314
358 314
375 314
361 316
417 316
460 316
536 316
568 316
590 316
344 317
351 317
364 317
362 318
419 318
351 319
356 319
364 319
431 321
546 321
550 321
557 321
604 321
350 322
372 322
386 322
399 322
416 322
421 322
428 322
438 322
439 322
445 322
386 324
453 324
462 324
709 326
772 326
802 326
395 327
417 327
418 327
420 327
373 328
404 329
408 330
421 330
356 331
338 333
344 334
370 334
410 336
490 336
347 337
351 337
356 337
359 337
383 337
410 337
431 339
594 339
405 340
342 341
492 343
610 343
709 343
351 344
356 344
652 345
801 345
804 345
807 345
482 346
356 347
431 348
458 348
560 348
613 348
365 350
356 351
382 351
606 352
639 352
368 353
380 353
380 354
448 354
504 354
511 354
373 356
399 356
406 356
386 358
478 358
426 361
431 361
433 361
474 361
396 362
510 362
513 362
539 362
424 363
370 364
399 364
424 364
437 364
548 366
399 367
625 367
377 368
416 368
431 368
471 368
484 368
485 368
499 368
502 368
508 368
408 369
448 369
548 369
550 369
388 370
393 370
425 370
431 370
447 370
466 370
482 370
494 370
570 370
586 370
655 370
399 371
425 371
717 371
386 372
399 372
412 372
433 372
437 372
441 372
447 372
470 372
383 375
513 375
560 375
641 376
675 376
396 377
415 377
447 377
502 377
525 377
415 378
412 379
441 379
391 380
416 380
431 380
435 380
438 380
456 380
459 380
462 380
484 380
504 380
506 380
509 380
511 380
518 380
534 380
538 380
540 380
545 380
547 380
548 380
557 380
568 380
598 380
609 380
611 380
615 380
626 380
657 380
663 380
386 381
399 381
412 381
425 381
447 381
568 381
606 381
617 381
462 384
491 384
510 384
434 385
449 385
455 385
458 385
504 385
554 385
563 385
405 386
410 386
412 386
417 386
430 386
437 386
447 386
471 386
490 386
496 386
506 386
413 387
536 387
431 388
467 388
570 388
399 389
480 389
552 390
567 390
673 390
392 391
536 391
619 391
393 392
410 392
431 392
447 392
455 392
456 392
458 392
466 392
498 392
539 392
399 393
408 393
415 393
416 393
417 393
426 393
428 393
449 393
451 393
458 393
464 393
470 393
482 393
496 393
498 393
508 393
523 393
536 393
503 394
411 396
416 396
431 396
453 396
474 396
490 396
496 396
497 396
534 397
408 398
425 398
450 398
471 398
499 398
506 398
531 398
536 398
549 398
553 398
586 398
619 398
416 399
417 399
421 399
427 399
428 399
431 399
434 399
436 399
438 399
442 399
448 399
453 399
458 399
462 399
464 399
465 399
466 399
469 399
487 399
490 399
494 399
504 399
506 399
509 399
519 399
526 399
531 399
536 399
538 399
555 399
560 399
562 399
566 399
568 399
576 399
613 399
621 399
417 400
431 401
526 401
545 403
550 403
606 403
627 403
683 403
685 403
697 403
416 404
428 404
429 404
431 404
448 404
449 404
504 404
508 404
511 404
518 404
520 404
431 405
440 405
425 406
536 406
538 406
550 406
570 406
636 406
691 406
697 406
431 407
482 407
484 407
542 407
598 407
417 408
434 408
447 408
453 408
471 408
482 408
513 408
536 408
548 408
606 408
625 408
419 409
430 410
433 410
448 410
449 410
451 410
453 410
463 410
471 410
490 410
503 410
513 410
568 410
446 411
529 411
509 413
550 413
663 413
687 413
741 413
772 413
557 414
671 414
418 415
428 415
433 415
442 415
462 415
469 415
485 415
508 415
421 416
428 416
430 416
431 416
442 416
448 416
449 416
451 416
453 416
455 416
456 416
459 416
461 416
463 416
464 416
466 416
482 416
484 416
486 416
488 416
499 416
503 416
504 416
506 416
510 416
511 416
512 416
517 416
518 416
523 416
536 416
539 416
551 416
562 416
584 416
585 416
426 417
428 417
469 418
481 418
482 418
556 418
558 418
612 418
433 419
730 419
745 419
426 420
431 421
447 421
449 421
453 421
458 421
461 421
464 421
529 421
538 421
525 422
439 423
504 423
550 423
555 423
587 423
654 423
471 425
536 425
548 425
566 425
606 425
609 425
637 425
702 425
770 425
433 426
453 426
458 426
468 426
481 426
491 426
471 427
536 427
568 427
445 428
468 428
431 430
438 430
442 430
445 430
450 430
440 431
444 431
447 431
448 431
452 431
455 431
456 431
460 431
462 431
463 431
466 431
472 431
481 431
487 431
488 431
492 431
493 431
498 431
499 431
501 431
504 431
524 431
526 431
529 431
532 431
536 431
538 431
540 431
544 431
546 431
547 431
548 431
550 431
558 431
561 431
575 431
586 431
591 431
593 431
596 431
604 431
606 431
607 431
613 431
619 431
622 431
672 431
690 431
691 431
697 431
707 431
736 431
738 431
750 431
757 431
762 431
763 431
765 431
781 431
785 431
799 431
803 431
811 431
820 431
822 431
823 431
826 431
834 431
837 431
840 431
843 431
853 431
855 431
868 431
869 431
437 433
443 433
447 433
449 433
453 433
455 433
458 433
463 433
485 433
496 433
515 433
517 433
528 433
544 433
602 433
437 434
447 434
448 434
465 434
471 434
490 434
496 434
503 434
506 434
523 434
538 434
543 434
560 434
655 435
679 435
464 436
461 437
465 437
477 437
490 437
496 437
465 438
536 438
568 438
573 439
660 439
709 439
710 439
723 439
548 440
465 441
466 441
460 442
492 442
506 442
585 442
804 443
530 444
492 445
574 445
642 445
453 447
454 447
456 447
458 447
463 447
465 447
466 447
482 447
483 447
502 447
503 447
504 447
506 447
511 447
517 447
527 447
449 448
453 448
456 448
458 448
459 448
464 448
482 448
497 448
498 448
503 448
504 448
506 448
511 448
523 448
529 448
543 448
548 448
562 448
568 448
574 448
584 448
593 448
597 448
451 449
455 449
456 449
458 449
460 449
463 449
483 449
496 449
499 449
504 449
519 449
521 449
526 449
536 449
539 449
561 449
578 449
536 450
458 451
466 451
471 451
513 451
539 451
560 451
561 451
562 451
579 452
659 452
668 452
687 452
762 452
785 452
786 452
793 452
820 452
825 452
839 452
850 452
851 452
858 452
863 452
872 452
886 452
456 453
463 453
475 453
489 453
499 453
523 453
531 453
536 453
538 453
556 453
558 453
555 454
461 455
463 455
504 455
519 455
560 455
461 456
472 456
506 456
550 457
704 457
466 458
498 458
499 458
536 458
543 458
544 458
504 459
511 459
523 459
536 459
550 459
584 459
597 459
471 460
504 460
496 461
502 461
504 461
500 462
502 462
518 463
490 464
529 464
539 464
486 465
490 465
560 465
499 466
503 466
504 466
517 466
536 466
538 466
539 466
543 466
657 467
525 469
697 469
702 469
810 469
482 470
536 470
538 470
550 470
702 470
483 471
489 471
513 471
536 471
619 471
652 471
550 473
543 475
539 476
492 477
593 477
635 477
697 477
643 479
730 479
779 479
506 481
536 481
548 481
562 481
568 481
574 481
582 481
605 481
492 482
504 482
506 482
509 482
523 482
526 482
536 482
543 482
545 482
546 482
549 482
550 482
562 482
568 482
584 482
588 482
591 482
592 482
597 482
620 482
636 482
536 484
540 484
635 484
660 484
666 484
702 484
704 484
710 484
502 485
508 485
509 485
506 486
531 486
538 486
538 487
540 487
543 487
548 487
562 487
568 487
572 487
582 487
613 487
715 488
783 488
871 488
531 490
536 490
538 490
574 490
562 494
762 495
503 496
560 496
539 499
569 499
580 499
528 500
557 500
730 500
736 500
746 500
530 503
560 503
506 504
508 504
511 504
513 504
518 504
523 504
529 504
536 504
544 504
568 504
582 504
584 504
597 504
507 505
550 505
635 505
536 506
548 506
559 506
511 508
514 509
515 509
523 511
584 511
597 511
536 513
559 513
697 513
786 513
819 513
550 515
583 515
588 515
617 515
631 515
665 516
536 518
575 518
592 521
617 522
724 522
526 523
568 523
584 523
624 523
568 524
550 525
666 525
769 525
529 526
536 526
562 526
568 526
592 526
545 528
617 528
646 528
681 528
538 529
543 529
596 529
536 531
543 531
586 531
557 532
820 532
822 532
842 532
786 533
540 534
550 534
538 535
625 535
538 536
539 536
545 536
546 536
548 536
550 536
562 536
566 536
568 536
570 536
572 536
575 536
576 536
577 536
579 536
592 536
593 536
601 536
606 536
609 536
619 536
630 536
639 536
650 536
736 537
762 537
781 537
823 537
839 537
864 537
880 537
548 538
558 538
562 538
568 538
571 538
572 538
575 538
593 538
619 538
624 538
632 538
540 539
545 540
635 540
645 540
626 541
550 543
619 543
550 544
546 545
547 545
549 545
550 545
551 545
588 545
611 545
613 545
619 545
620 545
626 545
629 545
639 545
646 545
653 545
660 545
672 545
683 545
547 546
550 546
557 546
584 546
588 546
597 546
617 546
626 546
550 547
588 547
596 547
611 547
613 547
617 547
627 547
639 547
645 547
647 547
653 547
655 547
660 547
562 548
572 548
602 548
609 548
611 548
647 548
650 548
596 549
611 549
551 550
552 550
557 550
562 550
566 550
579 550
584 550
587 550
601 550
617 550
622 550
625 550
635 550
654 550
660 550
665 550
681 550
682 550
690 550
691 550
697 550
702 550
705 550
709 550
726 550
738 550
556 551
596 551
610 551
638 551
653 551
606 552
617 552
635 552
639 552
660 552
666 552
670 552
735 552
736 552
753 552
776 552
777 552
794 552
802 552
662 553
573 554
602 554
562 555
646 555
558 556
564 557
608 557
617 557
651 557
655 557
696 557
710 557
736 557
560 558
568 559
568 562
572 562
574 562
575 562
576 562
581 562
586 562
588 562
589 562
593 562
600 562
616 562
619 562
622 562
629 562
635 564
659 564
665 564
678 564
687 564
697 564
702 564
735 564
736 564
738 564
745 564
751 564
772 564
635 567
692 567
697 567
699 567
763 567
771 567
572 568
575 568
579 568
581 568
588 568
604 568
619 568
575 570
586 570
770 570
842 570
573 571
617 571
655 571
690 571
768 571
602 573
610 573
634 573
635 573
666 573
681 573
642 574
582 575
593 575
619 575
635 579
586 582
588 584
597 584
678 587
751 587
597 588
606 588
609 588
617 588
651 588
653 588
660 588
661 588
672 588
681 588
708 588
615 592
645 592
637 593
652 593
611 595
653 597
676 597
666 599
739 599
691 601
702 601
627 602
650 602
617 603
609 606
620 606
627 606
628 606
678 606
691 606
750 606
770 606
622 607
714 608
627 609
630 609
640 609
617 610
660 610
681 610
627 611
738 613
762 613
646 614
758 614
856 614
656 615
646 617
662 617
678 617
681 617
692 617
702 617
705 617
709 617
710 617
727 617
735 617
736 617
750 617
751 617
771 617
675 618
625 622
666 623
634 624
636 624
655 626
675 626
640 627
682 627
661 629
665 629
663 630
636 633
646 635
659 635
666 635
668 635
677 635
681 635
690 635
698 635
702 635
705 635
706 635
707 635
710 635
714 635
718 635
723 635
725 635
735 635
736 635
738 635
755 635
762 635
769 635
777 635
780 635
786 635
787 635
647 637
660 637
679 637
687 637
697 637
748 637
665 638
645 639
660 639
889 641
769 643
771 643
692 644
729 644
655 645
668 645
678 645
655 646
666 646
690 646
697 646
707 646
709 646
723 646
736 646
749 646
763 646
764 646
800 646
789 648
669 649
705 649
666 651
674 651
660 652
673 652
694 652
717 652
763 652
834 652
671 654
697 654
723 654
679 657
710 657
734 657
709 658
660 659
679 659
690 659
712 659
736 659
778 659
791 659
818 659
841 659
845 659
853 659
856 659
673 660
683 660
691 660
710 660
735 660
744 660
746 660
672 664
736 665
758 665
813 665
668 666
678 666
702 666
704 666
710 666
731 666
736 666
754 666
762 666
784 666
683 667
670 668
678 668
681 668
717 668
720 668
736 668
745 668
750 668
802 668
819 668
723 669
728 669
720 670
738 670
762 670
771 670
693 671
735 671
697 673
702 673
729 673
776 673
795 673
681 677
691 677
697 677
722 677
706 678
718 678
736 678
753 678
839 680
690 684
738 686
688 687
690 687
697 687
709 687
743 687
751 687
829 687
851 687
884 688
736 689
709 690
757 690
762 690
763 690
769 690
773 690
807 690
817 690
818 690
822 690
832 690
845 690
853 690
856 690
692 691
705 691
735 691
756 691
770 691
812 691
707 692
736 692
750 692
752 692
784 692
790 692
795 692
804 692
817 692
743 693
769 693
825 693
832 693
839 693
853 693
743 694
738 695
710 697
714 697
720 697
736 697
738 697
750 697
758 697
763 697
769 697
777 697
784 697
802 697
805 697
816 697
817 697
818 697
819 697
829 697
832 697
837 697
846 697
852 697
700 699
779 699
723 701
708 702
714 702
738 702
709 703
710 705
738 706
709 707
727 707
736 707
762 707
763 707
781 707
804 707
822 707
839 707
842 707
845 707
852 707
856 707
860 707
877 707
719 708
724 709
736 709
750 709
763 709
769 709
773 709
792 709
802 709
804 709
807 709
721 710
724 710
725 710
819 711
713 712
771 715
783 715
736 716
820 716
724 717
773 717
776 717
736 718
769 718
724 719
856 722
745 724
791 725
826 725
836 725
761 729
781 729
791 729
734 730
750 732
740 733
787 735
738 736
749 736
750 736
753 736
762 736
763 736
764 736
769 736
773 736
776 736
777 736
780 736
786 736
789 736
801 736
803 736
804 736
816 736
822 736
837 736
843 736
856 737
878 737
750 738
753 738
771 738
802 738
804 738
827 738
763 740
803 740
807 740
846 740
750 742
762 742
773 742
777 742
831 742
835 742
885 743
816 747
827 747
760 749
762 750
763 750
777 750
791 750
801 750
802 750
804 750
806 750
807 750
816 750
825 750
791 751
798 751
762 753
763 753
777 753
829 753
803 755
758 757
807 757
837 757
840 757
841 757
856 757
781 759
784 761
795 761
763 762
765 762
768 762
769 762
773 762
774 762
777 762
781 762
785 762
800 762
801 762
802 762
807 762
816 762
819 762
822 762
823 762
827 762
832 762
833 762
839 762
841 762
843 762
845 762
846 762
853 762
855 762
856 762
874 762
769 763
803 763
815 763
784 764
778 765
803 765
828 765
839 765
859 765
867 765
873 765
807 766
819 767
844 767
769 768
822 768
771 769
781 769
796 769
803 769
807 769
822 769
829 769
837 769
840 769
807 771
813 771
838 771
830 772
781 773
840 773
815 774
825 774
807 775
777 776
816 776
878 776
802 777
829 777
839 778
838 779
781 780
816 780
819 780
788 781
807 781
817 781
822 781
841 781
843 781
853 781
856 781
807 782
791 784
805 784
807 784
809 784
838 785
845 785
856 785
858 785
864 785
873 785
875 785
856 786
864 786
874 786
803 788
829 789
819 794
803 795
798 797
853 799
864 799
829 800
856 800
803 801
807 801
840 801
829 802
804 803
818 803
820 803
823 803
826 803
833 803
839 803
865 803
816 804
821 804
859 805
807 806
831 806
814 807
819 807
840 807
809 808
818 816
828 818
859 818
820 819
848 819
856 819
847 820
859 820
862 822
863 822
864 822
840 823
843 823
845 824
888 824
840 826
853 826
840 829
847 829
849 829
851 829
840 832
843 832
856 832
842 839
843 839
853 839
854 839
855 839
858 839
860 839
861 839
847 841
850 841
853 841
855 841
856 841
858 841
859 841
865 841
882 841
853 843
854 843
869 845
879 845
881 847
887 850
870 851
853 852
857 852
872 852
854 853
856 853
866 853
872 853
858 856
859 856
864 856
866 856
874 856
876 856
882 856
883 856
869 859
873 859
872 861
882 862
870 864
874 864
885 884
